# Supplementary material for: Utilization of a Low-Cost Sensor Array for Mobile Methane Monitoring
Source: Sensors (Basel). 2024 Jan 14;24(2):519. doi: 10.3390/s24020519 (PMC10820073; doi:10.3390/s24020519)
Supplement: Supplementary file 1 [file sensors-24-00519-s001.zip]

Archive with 2 entries (2 files):
- MDPI Supplementary data.xlsx
- Supplementary_Figures_Final.pdf
