# Supplementary material for: Utilization of a Low-Cost Sensor Array for Mobile Methane Monitoring
Source: Sensors (Basel). 2024 Jan 14;24(2):519. doi: 10.3390/s24020519 (PMC10820073; doi:10.3390/s24020519)
Supplement: Supplementary file 1 [file sensors-24-00519-s001.zip › MDPI Supplementary data.xlsx]

## Sheet: S1-Aeris raw data
TimeStamp	CH4	H2O	C2H6
2023-08-14 10:12:43	1.88815	11318	7.04132
2023-08-14 10:12:44	1.88635	11323.7	6.53113
2023-08-14 10:12:45	1.88662	11331.4	6.23233
2023-08-14 10:12:46	1.88303	11345.9	5.90929
2023-08-14 10:12:47	1.88324	11343.5	5.44879
2023-08-14 10:12:48	1.88016	11334.4	5.22795
2023-08-14 10:12:49	1.8738	11335.9	5.21865
2023-08-14 10:12:50	1.87651	11310.9	5.87018
2023-08-14 10:12:51	1.87337	11281.1	5.3457
2023-08-14 10:12:52	1.86986	11255	4.83703
2023-08-14 10:12:53	1.86617	11257.8	5.39261
2023-08-14 10:12:54	1.86512	11248	5.07143
2023-08-14 10:12:55	1.86315	11216	5.82051
2023-08-14 10:12:56	1.86341	11187.8	5.52032
2023-08-14 10:12:57	1.86019	11196.2	5.36168
2023-08-14 10:12:58	1.85607	11216.5	4.69144
2023-08-14 10:12:59	1.85701	11269.5	4.72449
2023-08-14 10:13:00	1.8547	11331.6	4.31551
2023-08-14 10:13:01	1.85275	11393.3	3.77054
2023-08-14 10:13:02	1.85348	11466.6	3.66884
2023-08-14 10:13:03	1.85523	11539.8	3.58413
2023-08-14 10:13:04	1.85556	11614.9	3.34326
2023-08-14 10:13:05	1.85665	11694.3	3.41207
2023-08-14 10:13:06	1.85768	11772.6	3.4621
2023-08-14 10:13:07	1.8589	11833.2	3.26877
2023-08-14 10:13:08	1.86303	11898.4	2.81766
2023-08-14 10:13:09	1.86163	11968.2	3.01933
2023-08-14 10:13:10	1.86279	12031.3	3.13871
2023-08-14 10:13:11	1.8641	12079.2	3.1637
2023-08-14 10:13:12	1.86566	12076.6	2.52211
2023-08-14 10:13:13	1.86738	12056.1	2.95775
2023-08-14 10:13:14	1.86826	11994.6	3.10403
2023-08-14 10:13:15	1.86963	11951.3	3.31187
2023-08-14 10:13:16	1.8677	11917.6	3.5215
2023-08-14 10:13:17	1.87155	11856.5	3.24344
2023-08-14 10:13:18	1.87125	11822.7	3.49217
2023-08-14 10:13:19	1.8714	11811.5	3.54792
2023-08-14 10:13:20	1.87219	11805.7	3.00876
2023-08-14 10:13:21	1.87022	11794.5	2.848
2023-08-14 10:13:22	1.87537	11784.7	2.58564
2023-08-14 10:13:23	1.87476	11807.1	3.3101
2023-08-14 10:13:24	1.87192	11848.9	2.76232
2023-08-14 10:13:25	1.87389	11886.3	3.15731
2023-08-14 10:13:26	1.87378	11933.2	2.86526
2023-08-14 10:13:27	1.87324	11975.5	3.30697
2023-08-14 10:13:28	1.86889	12041.3	3.41312
2023-08-14 10:13:29	1.87232	12095.7	3.31527
2023-08-14 10:13:30	1.86857	12099.8	4.10339
2023-08-14 10:13:31	1.87162	12069	4.31611
2023-08-14 10:13:32	1.86945	11994.6	5.15916
2023-08-14 10:13:33	1.86781	11932.6	5.17842
2023-08-14 10:13:34	1.87009	11898	5.06402
2023-08-14 10:13:35	1.86807	11909.1	5.39798
2023-08-14 10:13:36	1.87056	11936.6	5.48717
2023-08-14 10:13:37	1.868	11965.3	6.27791
2023-08-14 10:13:38	1.86821	11988.1	6.26398
2023-08-14 10:13:39	1.86809	11998	6.74452
2023-08-14 10:13:40	1.86829	11980	6.16683
2023-08-14 10:13:41	1.86672	11955.8	6.22716
2023-08-14 10:13:42	1.87283	11920.9	7.19614
2023-08-14 10:13:43	1.87161	11907.9	7.5529
2023-08-14 10:13:44	1.87352	11886.1	7.45108
2023-08-14 10:13:45	1.87382	11859.9	7.83521
2023-08-14 10:13:46	1.87667	11842.1	8.73789
2023-08-14 10:13:47	1.87847	11800.3	8.54322
2023-08-14 10:13:48	1.87607	11766.6	8.62989
2023-08-14 10:13:49	1.87643	11735.7	9.08991
2023-08-14 10:13:50	1.87576	11694.1	9.81836
2023-08-14 10:13:51	1.87411	11646.6	9.97069
2023-08-14 10:13:52	1.87632	11581.3	10.0948
2023-08-14 10:13:53	1.8762	11539.2	10.5834
2023-08-14 10:13:54	1.87449	11538.8	9.91331
2023-08-14 10:13:55	1.87928	11529.9	10.3289
2023-08-14 10:13:56	1.87597	11527.8	9.72015
2023-08-14 10:13:57	1.87376	11545.7	9.62828
2023-08-14 10:13:58	1.87311	11536.8	10.4921
2023-08-14 10:13:59	1.87554	11541.7	9.35742
2023-08-14 10:14:00	1.87501	11532	9.80538
2023-08-14 10:14:01	1.87407	11506.7	8.75581
2023-08-14 10:14:02	1.87084	11498.9	8.66008
2023-08-14 10:14:03	1.86973	11481.6	8.9008
2023-08-14 10:14:04	1.87084	11459.4	9.26911
2023-08-14 10:14:05	1.86928	11445.6	8.25317
2023-08-14 10:14:06	1.8688	11448.8	8.09115
2023-08-14 10:14:07	1.8683	11464.7	8.63109
2023-08-14 10:14:08	1.86524	11464.8	7.03398
2023-08-14 10:14:09	1.86734	11477.4	7.02766
2023-08-14 10:14:10	1.86737	11492.5	6.53278
2023-08-14 10:14:11	1.86548	11491.3	6.58066
2023-08-14 10:14:12	1.86402	11493.3	6.19707
2023-08-14 10:14:13	1.8635	11485.3	5.25357
2023-08-14 10:14:14	1.8614	11469.8	4.54213
2023-08-14 10:14:15	1.86215	11459.3	4.15073
2023-08-14 10:14:16	1.8593	11426.5	4.35981
2023-08-14 10:14:17	1.86148	11390.2	4.56071
2023-08-14 10:14:18	1.86131	11353.2	4.03871
2023-08-14 10:14:19	1.86282	11290.1	3.95177
2023-08-14 10:14:20	1.86457	11254.1	2.81663
2023-08-14 10:14:21	1.8616	11239.8	2.68111
2023-08-14 10:14:22	1.86445	11219.9	2.44599
2023-08-14 10:14:23	1.8627	11243.2	1.77817
2023-08-14 10:14:24	1.86239	11270.6	1.53524
2023-08-14 10:14:25	1.86397	11321.6	0.561036
2023-08-14 10:14:26	1.86395	11395.3	-0.144667
2023-08-14 10:14:27	1.87378	11490.1	-0.651197
2023-08-14 10:14:28	1.87749	11593	-0.0277632
2023-08-14 10:14:29	1.88167	11669.8	-0.858263
2023-08-14 10:14:30	1.88621	11721.2	-1.79183
2023-08-14 10:14:31	1.8867	11742.8	-1.5986
2023-08-14 10:14:32	1.88574	11711.9	-2.34165
2023-08-14 10:14:33	1.88893	11678.5	-1.88243
2023-08-14 10:14:34	1.89165	11657.2	-2.53266
2023-08-14 10:14:35	1.89745	11653.3	-2.73973
2023-08-14 10:14:36	1.89746	11656.7	-2.25756
2023-08-14 10:14:37	1.89509	11655.1	-3.22654
2023-08-14 10:14:38	1.89868	11627.7	-2.54803
2023-08-14 10:14:39	1.89991	11619.5	-3.42253
2023-08-14 10:14:40	1.89642	11599	-3.18624
2023-08-14 10:14:41	1.8927	11535.5	-3.06304
2023-08-14 10:14:42	1.89129	11470.5	-3.01536
2023-08-14 10:14:43	1.88948	11409.3	-1.85703
2023-08-14 10:14:44	1.88744	11353	-2.60686
2023-08-14 10:14:45	1.88607	11326.2	-2.46798
2023-08-14 10:14:46	1.88738	11310.6	-1.70365
2023-08-14 10:14:47	1.88485	11323.1	-2.29733
2023-08-14 10:14:48	1.88372	11355.2	-1.68378
2023-08-14 10:14:49	1.8836	11384.2	-2.10982
2023-08-14 10:14:49	1.88178	11413	-2.03403
2023-08-14 10:14:50	1.87918	11468.3	-1.68329
2023-08-14 10:14:51	1.87777	11526.5	-2.0595
2023-08-14 10:14:53	1.87713	11566.4	-1.6646
2023-08-14 10:14:54	1.87783	11600.3	-1.54337
2023-08-14 10:14:55	1.87737	11611	-1.28399
2023-08-14 10:14:56	1.87473	11607.1	-0.761729
2023-08-14 10:14:57	1.87287	11587.3	-0.809616
2023-08-14 10:14:58	1.87415	11556.5	-0.0749789
2023-08-14 10:14:59	1.87857	11544	-0.255989
2023-08-14 10:15:00	1.87283	11536.2	-0.671819
2023-08-14 10:15:01	1.87374	11519.9	0.447112
2023-08-14 10:15:02	1.87083	11529.1	0.491998
2023-08-14 10:15:03	1.87569	11564.6	0.938391
2023-08-14 10:15:03	1.87799	11612.1	2.32382
2023-08-14 10:15:04	1.87941	11664.8	2.55246
2023-08-14 10:15:05	1.88124	11683.4	3.04537
2023-08-14 10:15:06	1.88071	11667.6	4.21977
2023-08-14 10:15:07	1.88398	11626.8	3.96434
2023-08-14 10:15:08	1.88304	11584.8	4.90359
2023-08-14 10:15:09	1.88269	11529.3	4.91176
2023-08-14 10:15:10	1.88645	11470.9	5.5507
2023-08-14 10:15:11	1.88614	11432.4	6.52142
2023-08-14 10:15:12	1.88774	11396.7	6.55717
2023-08-14 10:15:14	1.88749	11385.7	6.991
2023-08-14 10:15:15	1.88985	11363.5	7.10884
2023-08-14 10:15:16	1.88874	11328.3	7.20883
2023-08-14 10:15:17	1.88893	11306.1	7.60083
2023-08-14 10:15:18	1.89026	11276.5	8.07194
2023-08-14 10:15:18	1.88818	11238.9	8.56041
2023-08-14 10:15:19	1.88943	11219.2	8.45766
2023-08-14 10:15:20	1.89004	11207.1	8.35629
2023-08-14 10:15:21	1.88807	11192.3	9.23008
2023-08-14 10:15:22	1.88827	11190.3	9.93628
2023-08-14 10:15:24	1.88762	11197.5	10.1647
2023-08-14 10:15:25	1.88636	11191.9	9.69933
2023-08-14 10:15:26	1.88308	11197.5	10.1337
2023-08-14 10:15:27	1.88095	11199.4	10.4875
2023-08-14 10:15:28	1.88395	11193.3	10.5269
2023-08-14 10:15:29	1.87879	11192.6	10.698
2023-08-14 10:15:30	1.87877	11190.8	10.7277
2023-08-14 10:15:31	1.8763	11178.7	10.6759
2023-08-14 10:15:32	1.87441	11174.4	11.4473
2023-08-14 10:15:33	1.87279	11177.2	10.8801
2023-08-14 10:15:33	1.87215	11179.9	11.3125
2023-08-14 10:15:34	1.87237	11177.4	11.5046
2023-08-14 10:15:35	1.86805	11189	11.4369
2023-08-14 10:15:36	1.86647	11194.7	11.3915
2023-08-14 10:15:37	1.86739	11194.2	11.2338
2023-08-14 10:15:38	1.86564	11203.4	11.8656
2023-08-14 10:15:39	1.86662	11222.2	11.4591
2023-08-14 10:15:40	1.86416	11217.4	11.132
2023-08-14 10:15:41	1.86475	11194.6	11.1519
2023-08-14 10:15:42	1.86578	11186.5	10.8204
2023-08-14 10:15:43	1.86416	11178.4	10.4687
2023-08-14 10:15:44	1.86365	11160.6	10.9668
2023-08-14 10:15:45	1.86522	11149.8	10.3754
2023-08-14 10:15:46	1.86593	11158.4	10.5645
2023-08-14 10:15:47	1.8675	11160	10.7582
2023-08-14 10:15:48	1.86664	11171.6	8.93536
2023-08-14 10:15:49	1.8673	11204.5	9.59358
2023-08-14 10:15:50	1.8666	11251.8	8.37218
2023-08-14 10:15:51	1.86915	11290.7	8.12313
2023-08-14 10:15:52	1.86718	11337.9	7.50294
2023-08-14 10:15:53	1.86882	11371.4	6.85721
2023-08-14 10:15:54	1.86585	11368.1	7.19692
2023-08-14 10:15:55	1.8693	11344.3	6.58274
2023-08-14 10:15:56	1.86681	11310.1	6.24686
2023-08-14 10:15:57	1.8666	11278.6	5.88128
2023-08-14 10:15:58	1.86783	11248.4	5.75513
2023-08-14 10:15:59	1.86486	11230.8	5.69496
2023-08-14 10:16:00	1.86853	11214.6	4.97982
2023-08-14 10:16:01	1.86443	11203.6	4.92168
2023-08-14 10:16:02	1.86405	11198.5	4.43883
2023-08-14 10:16:03	1.86643	11193	5.00925
2023-08-14 10:16:04	1.86746	11162.4	4.89012
2023-08-14 10:16:05	1.86474	11147.4	4.15453
2023-08-14 10:16:06	1.86632	11129.2	4.65999
2023-08-14 10:16:07	1.86673	11109.6	4.22856
2023-08-14 10:16:08	1.86578	11100.1	4.10413
2023-08-14 10:16:09	1.86325	11099.8	4.13438
2023-08-14 10:16:10	1.86417	11100.9	4.18335
2023-08-14 10:16:11	1.86264	11092.2	4.28061
2023-08-14 10:16:12	1.86059	11086.3	4.77972
2023-08-14 10:16:13	1.85936	11080.7	4.04275
2023-08-14 10:16:14	1.86056	11076	4.57048
2023-08-14 10:16:15	1.86178	11059.3	4.7139
2023-08-14 10:16:16	1.85939	11050.2	4.6917
2023-08-14 10:16:17	1.85811	11036.2	5.45347
2023-08-14 10:16:18	1.86076	11012.7	5.08605
2023-08-14 10:16:19	1.85614	10998.7	5.04831
2023-08-14 10:16:20	1.85235	10979.4	6.33186
2023-08-14 10:16:21	1.85328	10963.7	5.39759
2023-08-14 10:16:22	1.85353	10948.1	5.94185
2023-08-14 10:16:23	1.8546	10933.9	6.07268
2023-08-14 10:16:24	1.85548	10918.1	6.1329
2023-08-14 10:16:25	1.85072	10908.2	7.72688
2023-08-14 10:16:26	1.85347	10905.6	7.73179
2023-08-14 10:16:27	1.85204	10907.5	7.57784
2023-08-14 10:16:28	1.84895	10899.7	7.94661
2023-08-14 10:16:29	1.848	10894.5	7.6109
2023-08-14 10:16:30	1.85277	10887.3	8.11229
2023-08-14 10:16:31	1.8505	10876.7	8.78143
2023-08-14 10:16:32	1.8482	10865.1	8.35248
2023-08-14 10:16:33	1.85159	10856	9.39572
2023-08-14 10:16:34	1.84777	10847.1	8.44422
2023-08-14 10:16:35	1.84965	10838.5	8.40892
2023-08-14 10:16:36	1.85213	10819.3	9.01046
2023-08-14 10:16:37	1.85035	10819.5	8.62939
2023-08-14 10:16:38	1.8533	10816.3	8.34963
2023-08-14 10:16:39	1.8553	10806	9.00714
2023-08-14 10:16:40	1.8532	10796.7	8.61422
2023-08-14 10:16:41	1.85168	10800.8	8.9176
2023-08-14 10:16:42	1.85339	10788.5	8.90966
2023-08-14 10:16:43	1.8547	10791.1	8.56618
2023-08-14 10:16:44	1.85669	10786.8	8.42988
2023-08-14 10:16:45	1.85655	10790	8.25424
2023-08-14 10:16:46	1.85806	10791.3	7.21657
2023-08-14 10:16:47	1.86198	10786.5	7.31197
2023-08-14 10:16:48	1.86434	10777.5	7.47727
2023-08-14 10:16:49	1.86628	10785	6.5606
2023-08-14 10:16:50	1.86797	10788.1	7.25327
2023-08-14 10:16:51	1.87339	10785.8	6.75193
2023-08-14 10:16:52	1.87562	10783.2	6.07647
2023-08-14 10:16:53	1.87303	10789.4	6.24153
2023-08-14 10:16:54	1.8745	10794.1	5.79939
2023-08-14 10:16:55	1.87607	10781.7	5.65603
2023-08-14 10:16:56	1.87955	10773.2	5.5185
2023-08-14 10:16:57	1.87836	10777.2	5.36898
2023-08-14 10:16:58	1.87881	10775.2	4.80898
2023-08-14 10:16:59	1.88092	10767.5	5.36489
2023-08-14 10:17:00	1.87982	10767.2	5.20447
2023-08-14 10:17:01	1.8832	10770	5.75766
2023-08-14 10:17:02	1.88129	10765.7	5.45026
2023-08-14 10:17:03	1.88345	10762.1	4.96155
2023-08-14 10:17:04	1.88231	10765.6	5.52909
2023-08-14 10:17:05	1.88254	10764.3	5.16223
2023-08-14 10:17:06	1.8794	10759.9	5.93584
2023-08-14 10:17:07	1.88151	10767.9	5.75295
2023-08-14 10:17:08	1.87849	10766.7	5.79354
2023-08-14 10:17:09	1.87627	10764.9	6.36672
2023-08-14 10:17:10	1.88123	10766.7	6.80165
2023-08-14 10:17:11	1.88232	10759.5	6.96316
2023-08-14 10:17:12	1.8822	10760	7.04399
2023-08-14 10:17:13	1.87876	10758.6	7.68336
2023-08-14 10:17:14	1.88118	10752.4	7.60476
2023-08-14 10:17:15	1.8805	10751.8	8.1423
2023-08-14 10:17:16	1.87817	10754.4	8.55755
2023-08-14 10:17:17	1.87663	10759.8	8.08931
2023-08-14 10:17:18	1.87903	10758.1	9.00067
2023-08-14 10:17:19	1.87842	10746.4	8.60643
2023-08-14 10:17:20	1.87804	10753.4	9.16407
2023-08-14 10:17:21	1.87799	10766.5	9.46961
2023-08-14 10:17:22	1.88031	10764	9.03884
2023-08-14 10:17:23	1.87936	10767.2	10.0461
2023-08-14 10:17:24	1.88198	10776.9	9.98165
2023-08-14 10:17:25	1.88233	10777.1	9.8425
2023-08-14 10:17:26	1.88096	10782.1	10.1484
2023-08-14 10:17:27	1.88059	10784.1	9.65708
2023-08-14 10:17:28	1.88239	10785.4	9.06253
2023-08-14 10:17:29	1.88164	10779.9	9.72072
2023-08-14 10:17:30	1.88534	10778.4	9.7867
2023-08-14 10:17:31	1.88459	10781.7	8.1206
2023-08-14 10:17:32	1.88551	10783.1	8.5898
2023-08-14 10:17:33	1.88841	10773.9	8.27839
2023-08-14 10:17:34	1.88567	10769	8.22706
2023-08-14 10:17:35	1.88925	10775.6	7.43894
2023-08-14 10:17:36	1.88596	10782.4	7.00402
2023-08-14 10:17:37	1.88733	10783.3	6.48014
2023-08-14 10:17:38	1.88756	10788.1	5.66056
2023-08-14 10:17:39	1.88726	10793	5.5814
2023-08-14 10:17:40	1.88659	10800.7	4.89226
2023-08-14 10:17:41	1.88827	10802.5	3.93754
2023-08-14 10:17:42	1.8853	10790.8	3.74587
2023-08-14 10:17:43	1.88464	10783	2.91996
2023-08-14 10:17:44	1.88789	10786.4	2.87678
2023-08-14 10:17:45	1.8846	10798.6	1.83729
2023-08-14 10:17:46	1.88482	10799.5	1.64699
2023-08-14 10:17:47	1.88631	10796.1	1.10008
2023-08-14 10:17:48	1.88382	10793.4	0.387557
2023-08-14 10:17:49	1.88521	10802.3	0.212966
2023-08-14 10:17:50	1.88502	10799.4	0.556371
2023-08-14 10:17:51	1.8849	10794.2	0.163157
2023-08-14 10:17:52	1.88463	10788.1	-0.197431
2023-08-14 10:17:53	1.8868	10789.1	-0.123129
2023-08-14 10:17:54	1.88605	10791.2	-0.459491
2023-08-14 10:17:55	1.88738	10799.8	-1.21349
2023-08-14 10:17:56	1.88894	10803.3	-0.235361
2023-08-14 10:17:57	1.88507	10808.7	-0.0935483
2023-08-14 10:17:58	1.88258	10810.4	-0.567078
2023-08-14 10:17:59	1.88009	10813.9	0.194669
2023-08-14 10:18:00	1.87752	10807.6	-0.225996
2023-08-14 10:18:01	1.87984	10802.8	0.719209
2023-08-14 10:18:02	1.87659	10801.6	1.01545
2023-08-14 10:18:03	1.87719	10798.9	0.86386
2023-08-14 10:18:04	1.87463	10789.3	1.42319
2023-08-14 10:18:05	1.87527	10783.8	1.67408
2023-08-14 10:18:06	1.87518	10770.2	2.33993
2023-08-14 10:18:07	1.87439	10766.4	2.88191
2023-08-14 10:18:08	1.87359	10761.7	3.63317
2023-08-14 10:18:09	1.86992	10760	3.18237
2023-08-14 10:18:10	1.87028	10746.6	4.36126
2023-08-14 10:18:11	1.86874	10751.5	4.32802
2023-08-14 10:18:12	1.86718	10757.5	5.03848
2023-08-14 10:18:13	1.86603	10761.6	5.62773
2023-08-14 10:18:14	1.86867	10754.8	6.42146
2023-08-14 10:18:15	1.86291	10755.1	5.89727
2023-08-14 10:18:16	1.86595	10756.8	6.47003
2023-08-14 10:18:17	1.86178	10754	7.17561
2023-08-14 10:18:18	1.86329	10749.5	7.74668
2023-08-14 10:18:19	1.86345	10743.5	8.38972
2023-08-14 10:18:20	1.863	10750.6	8.75795
2023-08-14 10:18:21	1.86012	10755.1	8.99837
2023-08-14 10:18:22	1.85714	10756.2	9.74059
2023-08-14 10:18:23	1.85873	10740.7	10.4467
2023-08-14 10:18:24	1.85933	10733	10.5054
2023-08-14 10:18:25	1.85468	10741.8	11.0565
2023-08-14 10:18:26	1.85724	10738.8	11.0302
2023-08-14 10:18:27	1.85368	10735.9	11.9237
2023-08-14 10:18:28	1.85783	10740.4	12.4082
2023-08-14 10:18:29	1.85669	10734.5	12.8988
2023-08-14 10:18:30	1.85187	10730.2	13.0235
2023-08-14 10:18:31	1.85421	10718.9	13.6463
2023-08-14 10:18:32	1.85373	10718	13.0797
2023-08-14 10:18:33	1.85314	10718.2	13.0396
2023-08-14 10:18:34	1.85412	10712.1	13.4178
2023-08-14 10:18:35	1.85071	10710.2	13.8931
2023-08-14 10:18:36	1.85465	10707.4	14.5122
2023-08-14 10:18:37	1.85541	10708.9	14.8175
2023-08-14 10:18:38	1.85344	10712.2	15.0587
2023-08-14 10:18:39	1.85231	10713.7	14.3227
2023-08-14 10:18:40	1.85682	10710.2	14.524
2023-08-14 10:18:41	1.85392	10703.5	14.3606
2023-08-14 10:18:42	1.85284	10704	14.171
2023-08-14 10:18:43	1.85631	10709.4	14.783
2023-08-14 10:18:44	1.85556	10708.4	15.7232
2023-08-14 10:18:45	1.85607	10712.4	15.3504
2023-08-14 10:18:46	1.85758	10712.7	15.3313
2023-08-14 10:18:47	1.85325	10711.3	14.6242
2023-08-14 10:18:48	1.85431	10711.9	14.8198
2023-08-14 10:18:49	1.8563	10708.6	14.4768
2023-08-14 10:18:50	1.85805	10695.8	14.5832
2023-08-14 10:18:51	1.86444	10697.9	14.9039
2023-08-14 10:18:52	1.86266	10697.3	14.5322
2023-08-14 10:18:53	1.86046	10692.4	14.647
2023-08-14 10:18:54	1.86107	10692.7	13.7983
2023-08-14 10:18:55	1.86285	10692.4	14.7562
2023-08-14 10:18:56	1.86303	10692.5	14.7693
2023-08-14 10:18:57	1.86263	10696.1	14.1577
2023-08-14 10:18:58	1.86101	10691.3	13.734
2023-08-14 10:18:59	1.86283	10697.8	13.6754
2023-08-14 10:19:00	1.8617	10706.5	13.4959
2023-08-14 10:19:01	1.867	10697.6	13.3773
2023-08-14 10:19:02	1.86583	10696.9	13.347
2023-08-14 10:19:03	1.8629	10700	13.4689
2023-08-14 10:19:04	1.86726	10707.1	14.1044
2023-08-14 10:19:05	1.8674	10702	13.845
2023-08-14 10:19:06	1.86749	10705.2	14.3291
2023-08-14 10:19:07	1.86639	10702.3	13.6536
2023-08-14 10:19:08	1.86509	10706.3	13.0557
2023-08-14 10:19:09	1.86492	10709.2	13.0492
2023-08-14 10:19:10	1.86421	10701.5	13.3421
2023-08-14 10:19:11	1.86676	10695.6	12.3975
2023-08-14 10:19:12	1.86867	10696.1	12.8024
2023-08-14 10:19:13	1.87126	10697.5	12.5198
2023-08-14 10:19:14	1.87004	10688.8	13.2954
2023-08-14 10:19:15	1.87119	10671	11.9581
2023-08-14 10:19:16	1.8732	10669.1	12.6406
2023-08-14 10:19:17	1.8722	10663.6	12.5375
2023-08-14 10:19:18	1.87097	10662.8	11.9647
2023-08-14 10:19:19	1.87575	10652.4	11.7218
2023-08-14 10:19:20	1.87532	10645.5	12.5507
2023-08-14 10:19:21	1.87608	10643.7	11.9454
2023-08-14 10:19:22	1.8756	10640.5	11.4287
2023-08-14 10:19:23	1.87819	10639.3	11.3753
2023-08-14 10:19:24	1.87786	10629.6	11.4795
2023-08-14 10:19:25	1.87905	10626.9	11.3116
2023-08-14 10:19:26	1.88194	10627.1	11.4994
2023-08-14 10:19:27	1.87972	10619.2	10.5865
2023-08-14 10:19:28	1.8821	10615.2	10.9268
2023-08-14 10:19:29	1.88135	10620.9	10.5328
2023-08-14 10:19:30	1.88529	10621	10.7639
2023-08-14 10:19:31	1.88375	10620.3	11.0629
2023-08-14 10:19:32	1.88661	10608.9	10.5304
2023-08-14 10:19:33	1.88797	10602.5	10.1772
2023-08-14 10:19:34	1.88874	10602.9	10.0593
2023-08-14 10:19:35	1.88635	10599	9.48982
2023-08-14 10:19:36	1.89034	10589.9	9.32947
2023-08-14 10:19:37	1.8894	10581.7	9.12077
2023-08-14 10:19:38	1.8902	10574.9	9.78825
2023-08-14 10:19:39	1.89168	10576.5	8.65734
2023-08-14 10:19:40	1.89218	10575.2	8.92124
2023-08-14 10:19:41	1.89539	10567.4	9.06552
2023-08-14 10:19:42	1.89504	10560.1	8.65696
2023-08-14 10:19:43	1.89331	10564.8	8.39016
2023-08-14 10:19:44	1.89321	10567.3	8.12422
2023-08-14 10:19:44	1.89964	10565.1	8.29968
2023-08-14 10:19:46	1.89957	10571.5	8.62943
2023-08-14 10:19:47	1.89686	10565.1	7.99943
2023-08-14 10:19:48	1.90199	10563.4	7.67475
2023-08-14 10:19:49	1.89742	10558.3	7.74414
2023-08-14 10:19:50	1.89906	10554.2	7.57194
2023-08-14 10:19:51	1.90034	10558	7.62254
2023-08-14 10:19:52	1.89956	10554.8	7.66556
2023-08-14 10:19:53	1.89983	10549.9	7.15093
2023-08-14 10:19:54	1.90202	10548.3	7.41126
2023-08-14 10:19:55	1.90285	10553	6.67066
2023-08-14 10:19:56	1.90058	10560.3	6.50437
2023-08-14 10:19:57	1.90019	10547.5	6.3027
2023-08-14 10:19:58	1.90264	10539.7	5.65192
2023-08-14 10:19:59	1.89831	10541.2	6.10188
2023-08-14 10:19:59	1.89964	10539.2	5.49322
2023-08-14 10:20:00	1.90071	10527.7	5.5009
2023-08-14 10:20:01	1.90407	10523.6	5.70098
2023-08-14 10:20:02	1.90011	10524.6	5.71076
2023-08-14 10:20:03	1.90139	10526.8	5.57675
2023-08-14 10:20:04	1.90149	10527.7	5.85803
2023-08-14 10:20:05	1.90026	10513.8	5.34998
2023-08-14 10:20:07	1.90249	10508.5	5.40776
2023-08-14 10:20:08	1.89929	10507.3	5.01109
2023-08-14 10:20:09	1.9018	10503.8	5.77266
2023-08-14 10:20:10	1.90114	10504.6	5.5036
2023-08-14 10:20:11	1.90329	10503.8	5.10886
2023-08-14 10:20:12	1.90289	10503.5	5.41437
2023-08-14 10:20:13	1.90248	10502.9	5.35339
2023-08-14 10:20:14	1.9016	10499.2	4.54047
2023-08-14 10:20:14	1.90324	10495.5	5.281
2023-08-14 10:20:15	1.90267	10500.7	5.24546
2023-08-14 10:20:16	1.90247	10505.6	4.72304
2023-08-14 10:20:17	1.90442	10504.8	4.5251
2023-08-14 10:20:18	1.9037	10505.3	5.10448
2023-08-14 10:20:19	1.90224	10505.4	4.94416
2023-08-14 10:20:20	1.9042	10510.1	4.92176
2023-08-14 10:20:21	1.90485	10514.6	4.55169
2023-08-14 10:20:22	1.90262	10506	4.45966
2023-08-14 10:20:23	1.90177	10502.1	4.63522
2023-08-14 10:20:24	1.902	10497.8	4.35274
2023-08-14 10:20:25	1.90142	10503.9	4.04666
2023-08-14 10:20:27	1.90128	10490.1	4.34846
2023-08-14 10:20:28	1.89865	10489.7	4.52824
2023-08-14 10:20:29	1.90263	10495.1	3.78916
2023-08-14 10:20:29	1.90303	10500.9	3.90381
2023-08-14 10:20:30	1.90504	10511	3.87762
2023-08-14 10:20:31	1.9038	10525.8	3.78896
2023-08-14 10:20:32	1.89954	10531.9	3.42267
2023-08-14 10:20:33	1.90008	10530.4	3.92491
2023-08-14 10:20:34	1.90165	10521.8	3.92553
2023-08-14 10:20:35	1.90108	10520.5	3.94631
2023-08-14 10:20:36	1.90148	10520	4.22789
2023-08-14 10:20:37	1.90131	10514.1	4.60813
2023-08-14 10:20:38	1.90095	10500.5	4.27896
2023-08-14 10:20:39	1.90007	10493.6	4.06565
2023-08-14 10:20:40	1.90363	10496.7	4.1521
2023-08-14 10:20:41	1.90115	10491.6	4.34661
2023-08-14 10:20:42	1.89859	10483.5	4.18277
2023-08-14 10:20:43	1.90224	10490	4.58059
2023-08-14 10:20:44	1.89915	10489.6	3.89317
2023-08-14 10:20:45	1.90131	10489.4	4.58965
2023-08-14 10:20:46	1.90058	10478.4	3.9315
2023-08-14 10:20:47	1.90349	10475.7	4.73483
2023-08-14 10:20:48	1.89985	10477.3	4.72013
2023-08-14 10:20:49	1.90396	10477.3	4.12284
2023-08-14 10:20:50	1.89744	10477.3	4.72708
2023-08-14 10:20:52	1.89804	10473.6	5.00096
2023-08-14 10:20:53	1.9023	10469	4.92215
2023-08-14 10:20:54	1.90189	10466.6	4.25226
2023-08-14 10:20:55	1.89838	10456.9	4.42355
2023-08-14 10:20:56	1.90103	10465.2	4.42677
2023-08-14 10:20:57	1.90015	10465	5.16966
2023-08-14 10:20:58	1.90037	10464.8	4.18692
2023-08-14 10:20:59	1.90151	10468	4.6126
2023-08-14 10:21:00	1.90093	10469.2	5.00849
2023-08-14 10:21:01	1.90164	10465.6	4.98829
2023-08-14 10:21:02	1.90049	10451.7	4.50624
2023-08-14 10:21:03	1.90036	10437	4.71929
2023-08-14 10:21:04	1.90065	10434.2	4.62634
2023-08-14 10:21:05	1.89937	10433.5	5.356
2023-08-14 10:21:06	1.89936	10427.6	4.61137
2023-08-14 10:21:07	1.90111	10424	5.93016
2023-08-14 10:21:08	1.90033	10418.3	5.40633
2023-08-14 10:21:09	1.89704	10420.2	4.98531
2023-08-14 10:21:10	1.9009	10426.4	5.06664
2023-08-14 10:21:11	1.90073	10420.7	5.66794
2023-08-14 10:21:12	1.89909	10417.3	5.38887
2023-08-14 10:21:13	1.90095	10427.5	5.19671
2023-08-14 10:21:13	1.89788	10428.4	6.21837
2023-08-14 10:21:14	1.90052	10426.3	5.75327
2023-08-14 10:21:15	1.8926	10405.2	5.45854
2023-08-14 10:21:17	1.89813	10437.5	5.47401
2023-08-14 10:21:18	1.8987	10433	5.99413
2023-08-14 10:21:19	1.89559	10439	5.66358
2023-08-14 10:21:20	1.90283	10443.9	6.17537
2023-08-14 10:21:21	1.89762	10455.6	5.69301
2023-08-14 10:21:22	1.89989	10455	6.15106
2023-08-14 10:21:23	1.89817	10457.2	6.44328
2023-08-14 10:21:24	1.89647	10471.2	5.70112
2023-08-14 10:21:25	1.89617	10479.5	6.1522
2023-08-14 10:21:26	1.89686	10485.4	5.89105
2023-08-14 10:21:27	1.89797	10478.1	5.81247
2023-08-14 10:21:28	1.89613	10471.8	5.82694
2023-08-14 10:21:28	1.89574	10471.3	6.29797
2023-08-14 10:21:29	1.89558	10474.2	6.93116
2023-08-14 10:21:30	1.89585	10467.3	6.6841
2023-08-14 10:21:31	1.89841	10470.3	5.74045
2023-08-14 10:21:32	1.89965	10471.9	6.06828
2023-08-14 10:21:33	1.89571	10470.1	6.12802
2023-08-14 10:21:34	1.89771	10466.2	6.42305
2023-08-14 10:21:35	1.89889	10455.8	6.33578
2023-08-14 10:21:36	1.89736	10451.2	6.75476
2023-08-14 10:21:37	1.8946	10442.3	6.24935
2023-08-14 10:21:38	1.8964	10445.8	6.90967
2023-08-14 10:21:39	1.8951	10440	6.48073
2023-08-14 10:21:40	1.89593	10425.7	6.40432
2023-08-14 10:21:41	1.89654	10426.6	6.73989
2023-08-14 10:21:42	1.89364	10436.9	6.53871
2023-08-14 10:21:43	1.89542	10436	6.91306
2023-08-14 10:21:44	1.89818	10438.4	7.13512
2023-08-14 10:21:45	1.89337	10453.1	7.21095
2023-08-14 10:21:46	1.89482	10468.5	6.98747
2023-08-14 10:21:47	1.89595	10467.2	7.17913
2023-08-14 10:21:48	1.89694	10474.8	7.31158
2023-08-14 10:21:49	1.89467	10490.6	7.08054
2023-08-14 10:21:50	1.8922	10498.7	7.02544
2023-08-14 10:21:51	1.8938	10496	6.95244
2023-08-14 10:21:52	1.89382	10502.9	8.08571
2023-08-14 10:21:53	1.89037	10495.9	7.50434
2023-08-14 10:21:54	1.88943	10510.1	8.19975
2023-08-14 10:21:55	1.89152	10522.1	7.65275
2023-08-14 10:21:56	1.89438	10520.2	7.56667
2023-08-14 10:21:57	1.89267	10522.4	8.2357
2023-08-14 10:21:58	1.88947	10531.1	7.77536
2023-08-14 10:21:59	1.88954	10526.9	8.11383
2023-08-14 10:22:00	1.89243	10522.1	8.08556
2023-08-14 10:22:01	1.89131	10516.5	8.3076
2023-08-14 10:22:02	1.89188	10516.9	7.98442
2023-08-14 10:22:03	1.89038	10513.2	8.48845
2023-08-14 10:22:04	1.89198	10509.8	8.44966
2023-08-14 10:22:05	1.89191	10506.8	8.3391
2023-08-14 10:22:06	1.89168	10506.1	8.57901
2023-08-14 10:22:07	1.88888	10512	8.226
2023-08-14 10:22:08	1.88711	10499.9	8.41566
2023-08-14 10:22:09	1.89176	10500	8.01642
2023-08-14 10:22:10	1.88959	10493.1	8.09699
2023-08-14 10:22:11	1.88578	10490.1	8.37621
2023-08-14 10:22:12	1.88528	10491.1	8.6963
2023-08-14 10:22:13	1.88974	10485.3	8.84779
2023-08-14 10:22:14	1.88904	10485.8	8.86463
2023-08-14 10:22:15	1.88632	10487.8	9.04139
2023-08-14 10:22:16	1.88572	10491.4	8.60835
2023-08-14 10:22:17	1.88935	10488.3	8.22318
2023-08-14 10:22:18	1.8867	10504.3	9.07769
2023-08-14 10:22:19	1.88636	10509.7	8.85604
2023-08-14 10:22:20	1.88778	10507.8	9.31972
2023-08-14 10:22:21	1.8884	10510.8	8.86419
2023-08-14 10:22:22	1.88717	10516.5	8.94516
2023-08-14 10:22:23	1.88492	10525.7	9.39854
2023-08-14 10:22:24	1.88429	10532.7	9.36124
2023-08-14 10:22:25	1.88561	10532.7	9.15027
2023-08-14 10:22:26	1.88634	10543.1	9.47092
2023-08-14 10:22:27	1.8858	10556.8	9.02243
2023-08-14 10:22:28	1.88405	10571.4	9.7267
2023-08-14 10:22:29	1.88514	10577.7	9.7044
2023-08-14 10:22:30	1.88619	10580.2	8.83724
2023-08-14 10:22:31	1.88472	10589.2	8.79451
2023-08-14 10:22:32	1.88178	10595.6	9.39387
2023-08-14 10:22:33	1.88195	10598.7	9.03195
2023-08-14 10:22:34	1.88295	10599.7	9.31635
2023-08-14 10:22:35	1.88319	10594.5	9.16811
2023-08-14 10:22:36	1.88314	10601.1	9.43861
2023-08-14 10:22:37	1.88503	10594.2	9.59973
2023-08-14 10:22:38	1.88558	10590.9	9.45387
2023-08-14 10:22:39	1.88315	10600	9.14755
2023-08-14 10:22:40	1.88111	10615.8	8.83362
2023-08-14 10:22:41	1.87867	10622.9	9.20739
2023-08-14 10:22:42	1.8795	10622.4	9.32967
2023-08-14 10:22:43	1.87908	10626.5	9.62565
2023-08-14 10:22:44	1.88139	10637.6	9.01286
2023-08-14 10:22:45	1.88148	10647.6	9.21777
2023-08-14 10:22:46	1.87952	10653.9	8.9807
2023-08-14 10:22:47	1.87844	10644.7	9.45234
2023-08-14 10:22:48	1.87875	10630.1	9.69515
2023-08-14 10:22:49	1.8787	10622.5	9.59346
2023-08-14 10:22:50	1.87735	10618.4	9.47741
2023-08-14 10:22:51	1.88043	10609.8	9.39871
2023-08-14 10:22:52	1.87764	10609.6	9.30195
2023-08-14 10:22:53	1.87849	10618.7	9.2232
2023-08-14 10:22:54	1.87432	10617.8	9.60268
2023-08-14 10:22:55	1.8776	10610	9.75896
2023-08-14 10:22:56	1.87696	10612.1	9.58898
2023-08-14 10:22:57	1.87872	10613.8	9.99919
2023-08-14 10:22:58	1.87761	10616.8	9.48507
2023-08-14 10:22:59	1.87644	10640.2	9.83032
2023-08-14 10:23:00	1.87689	10693	9.32272
2023-08-14 10:23:01	1.87717	10725.5	9.96726
2023-08-14 10:23:02	1.87421	10739.6	9.24113
2023-08-14 10:23:03	1.87498	10726.4	9.99424
2023-08-14 10:23:04	1.87847	10716.7	9.50793
2023-08-14 10:23:05	1.87585	10711.5	9.98976
2023-08-14 10:23:06	1.87672	10705.1	9.50799
2023-08-14 10:23:07	1.87283	10697.9	9.95957
2023-08-14 10:23:08	1.87221	10695.2	9.97405
2023-08-14 10:23:09	1.87427	10689.6	10.0508
2023-08-14 10:23:10	1.87726	10698.8	10.2224
2023-08-14 10:23:11	1.87267	10716	9.63283
2023-08-14 10:23:12	1.87146	10730.2	9.86618
2023-08-14 10:23:13	1.87352	10755.2	9.64917
2023-08-14 10:23:14	1.87607	10799.2	9.35596
2023-08-14 10:23:15	1.87389	10826.2	9.5485
2023-08-14 10:23:16	1.87334	10823.7	9.56959
2023-08-14 10:23:17	1.87236	10806.2	9.42296
2023-08-14 10:23:18	1.87346	10786.9	9.63564
2023-08-14 10:23:19	1.87402	10778.2	9.56979
2023-08-14 10:23:20	1.87438	10763.8	9.47874
2023-08-14 10:23:21	1.87253	10749.9	9.78991
2023-08-14 10:23:22	1.87295	10734.4	10.6883
2023-08-14 10:23:23	1.8738	10715.6	10.0426
2023-08-14 10:23:24	1.8731	10699.6	10.4546
2023-08-14 10:23:25	1.87287	10686	10.1508
2023-08-14 10:23:26	1.87614	10670.2	10.3234
2023-08-14 10:23:27	1.87186	10663.4	10.181
2023-08-14 10:23:28	1.87024	10659.5	10.0272
2023-08-14 10:23:29	1.87146	10654.2	10.2031
2023-08-14 10:23:30	1.87036	10651.7	10.3194
2023-08-14 10:23:31	1.87219	10653.5	9.98013
2023-08-14 10:23:32	1.87014	10656.5	9.52011
2023-08-14 10:23:33	1.86993	10653.7	10.4373
2023-08-14 10:23:34	1.86912	10655.9	10.7348
2023-08-14 10:23:35	1.86989	10652.5	10.0238
2023-08-14 10:23:36	1.86923	10659.6	9.98353
2023-08-14 10:23:37	1.86891	10660.1	10.6943
2023-08-14 10:23:38	1.87053	10656.7	10.8203
2023-08-14 10:23:39	1.86917	10655.1	10.477
2023-08-14 10:23:40	1.87194	10653.1	10.8263
2023-08-14 10:23:41	1.86784	10652.2	10.4319
2023-08-14 10:23:42	1.86737	10648.5	10.3941
2023-08-14 10:23:43	1.87107	10638	11.2869
2023-08-14 10:23:44	1.86858	10635.6	11.0933
2023-08-14 10:23:45	1.87154	10643.7	10.6181
2023-08-14 10:23:46	1.87073	10644.6	10.6984
2023-08-14 10:23:47	1.87051	10647.9	11.0638
2023-08-14 10:23:48	1.87039	10637	10.8349
2023-08-14 10:23:49	1.8686	10644.7	10.9656
2023-08-14 10:23:50	1.86574	10630.7	10.4089
2023-08-14 10:23:51	1.86642	10628.6	11.4014
2023-08-14 10:23:52	1.86828	10622	10.8197
2023-08-14 10:23:53	1.86883	10628.5	10.4338
2023-08-14 10:23:54	1.86757	10624.3	11.1908
2023-08-14 10:23:55	1.86516	10615.9	11.0489
2023-08-14 10:23:56	1.87157	10606	11.0299
2023-08-14 10:23:57	1.86802	10610.5	10.9193
2023-08-14 10:23:58	1.86399	10612.5	10.7466
2023-08-14 10:23:59	1.86528	10606.7	11.5276
2023-08-14 10:24:00	1.86564	10596.4	11.1674
2023-08-14 10:24:01	1.86759	10586.2	11.2933
2023-08-14 10:24:02	1.86647	10584.7	10.7632
2023-08-14 10:24:03	1.86413	10576.8	10.7985
2023-08-14 10:24:04	1.86708	10570.6	11.023
2023-08-14 10:24:05	1.86568	10563.9	10.9828
2023-08-14 10:24:06	1.86282	10557.5	11.6657
2023-08-14 10:24:07	1.86652	10554.4	11.3971
2023-08-14 10:24:08	1.86264	10552.6	11.8546
2023-08-14 10:24:09	1.86805	10553.8	11.0321
2023-08-14 10:24:10	1.86453	10560.3	11.0312
2023-08-14 10:24:11	1.86352	10562.3	11.5243
2023-08-14 10:24:12	1.86225	10558.9	10.6941
2023-08-14 10:24:13	1.86303	10553.8	10.7591
2023-08-14 10:24:14	1.86366	10543.1	11.0351
2023-08-14 10:24:15	1.86487	10545.7	11.5003
2023-08-14 10:24:16	1.86304	10546	11.0494
2023-08-14 10:24:17	1.86355	10542.2	11.2215
2023-08-14 10:24:18	1.86225	10536.8	11.6969
2023-08-14 10:24:19	1.86213	10526.6	11.8242
2023-08-14 10:24:20	1.86118	10521.9	11.0844
2023-08-14 10:24:21	1.86266	10515.3	11.3447
2023-08-14 10:24:22	1.86285	10499	11.5395
2023-08-14 10:24:23	1.86352	10497.7	11.5246
2023-08-14 10:24:24	1.85896	10489.8	11.2042
2023-08-14 10:24:25	1.86101	10485.2	11.7872
2023-08-14 10:24:26	1.86223	10476.6	11.6483
2023-08-14 10:24:27	1.8623	10471.6	11.2016
2023-08-14 10:24:28	1.86527	10467.8	10.9921
2023-08-14 10:24:29	1.85983	10467.6	11.1893
2023-08-14 10:24:30	1.86364	10462.2	11.2546
2023-08-14 10:24:31	1.86242	10458	11.2945
2023-08-14 10:24:32	1.86081	10465	10.4721
2023-08-14 10:24:33	1.85877	10467.1	11.2757
2023-08-14 10:24:34	1.85887	10461.7	11.5592
2023-08-14 10:24:35	1.86129	10460.5	11.4675
2023-08-14 10:24:36	1.86191	10462.5	11.1792
2023-08-14 10:24:37	1.8601	10473.1	11.6153
2023-08-14 10:24:38	1.85997	10484.8	11.5916
2023-08-14 10:24:39	1.85962	10493.6	11.7961
2023-08-14 10:24:40	1.86033	10491.9	11.1003
2023-08-14 10:24:41	1.86122	10483.8	11.7314
2023-08-14 10:24:42	1.8598	10469.2	11.2851
2023-08-14 10:24:43	1.85959	10463.8	11.5156
2023-08-14 10:24:44	1.85723	10456.8	11.6127
2023-08-14 10:24:45	1.85815	10444.5	11.7329
2023-08-14 10:24:46	1.85881	10436.6	11.5399
2023-08-14 10:24:47	1.85902	10423.8	11.6673
2023-08-14 10:24:48	1.86296	10417.8	11.739
2023-08-14 10:24:49	1.86098	10398.7	11.4636
2023-08-14 10:24:50	1.86028	10400	11.544
2023-08-14 10:24:51	1.86059	10396.3	12.2561
2023-08-14 10:24:52	1.86047	10388.6	11.7304
2023-08-14 10:24:53	1.86079	10382.7	11.6994
2023-08-14 10:24:54	1.862	10383	11.5294
2023-08-14 10:24:55	1.86145	10393.3	11.7021
2023-08-14 10:24:56	1.86075	10396.9	11.5482
2023-08-14 10:24:57	1.86007	10396.2	11.4153
2023-08-14 10:24:58	1.8594	10389.3	10.8366
2023-08-14 10:24:59	1.85839	10384.3	11.2063
2023-08-14 10:25:00	1.85728	10372.2	11.4357
2023-08-14 10:25:01	1.85982	10368.4	11.055
2023-08-14 10:25:02	1.85781	10364	11.2919
2023-08-14 10:25:03	1.85748	10363.6	10.9712
2023-08-14 10:25:04	1.85462	10354	11.0778
2023-08-14 10:25:05	1.8579	10336.5	11.3711
2023-08-14 10:25:06	1.8599	10336.1	11.6859
2023-08-14 10:25:07	1.85849	10344	11.4913
2023-08-14 10:25:08	1.85917	10349	11.5218
2023-08-14 10:25:09	1.85792	10353.8	10.8849
2023-08-14 10:25:10	1.85812	10351.9	11.5836
2023-08-14 10:25:11	1.85902	10369.2	11.5129
2023-08-14 10:25:12	1.8559	10377.8	11.6705
2023-08-14 10:25:13	1.85676	10379.1	11.3569
2023-08-14 10:25:14	1.85955	10377.9	11.6121
2023-08-14 10:25:15	1.85768	10372.3	11.5249
2023-08-14 10:25:16	1.85872	10377.6	10.805
2023-08-14 10:25:17	1.85809	10384.4	11.5954
2023-08-14 10:25:18	1.85846	10389.3	11.1342
2023-08-14 10:25:19	1.85788	10401.2	10.831
2023-08-14 10:25:20	1.85622	10411.9	11.1274
2023-08-14 10:25:21	1.85897	10410	11.6519
2023-08-14 10:25:22	1.8578	10409.6	11.5054
2023-08-14 10:25:23	1.85875	10415.3	11.0089
2023-08-14 10:25:24	1.8588	10420.6	11.2251
2023-08-14 10:25:25	1.85638	10429	11.1204
2023-08-14 10:25:26	1.85698	10421.2	10.9878
2023-08-14 10:25:27	1.85952	10421	11.2842
2023-08-14 10:25:28	1.85359	10442.1	10.7924
2023-08-14 10:25:29	1.85355	10457.2	11.1097
2023-08-14 10:25:30	1.85686	10465.7	11.5313
2023-08-14 10:25:31	1.85653	10481	10.9563
2023-08-14 10:25:32	1.85592	10495.3	10.6882
2023-08-14 10:25:33	1.85477	10507.7	10.7304
2023-08-14 10:25:34	1.8551	10518.1	10.8234
2023-08-14 10:25:35	1.85571	10516.4	10.8709
2023-08-14 10:25:36	1.85633	10531	11.0219
2023-08-14 10:25:37	1.85545	10567.6	10.5391
2023-08-14 10:25:38	1.85467	10587.5	10.3199
2023-08-14 10:25:39	1.852	10590.4	10.2538
2023-08-14 10:25:40	1.85861	10589.1	10.7587
2023-08-14 10:25:41	1.85365	10578.2	10.6192
2023-08-14 10:25:42	1.85611	10563.6	10.7967
2023-08-14 10:25:43	1.852	10550.9	10.6365
2023-08-14 10:25:44	1.85519	10546.7	10.3532
2023-08-14 10:25:45	1.85806	10563.5	11.0062
2023-08-14 10:25:46	1.85512	10586.1	10.5408
2023-08-14 10:25:47	1.85478	10607.7	10.6314
2023-08-14 10:25:48	1.85709	10614.8	10.7281
2023-08-14 10:25:49	1.8569	10608	10.4368
2023-08-14 10:25:50	1.85673	10606	10.4324
2023-08-14 10:25:51	1.85258	10641.1	10.7833
2023-08-14 10:25:52	1.85634	10648.9	10.8213
2023-08-14 10:25:53	1.85389	10642.8	10.389
2023-08-14 10:25:54	1.85467	10633.5	10.423
2023-08-14 10:25:55	1.85559	10632.5	10.6149
2023-08-14 10:25:56	1.85326	10621.7	10.5471
2023-08-14 10:25:57	1.85161	10628.3	10.5115
2023-08-14 10:25:58	1.85381	10640.1	10.538
2023-08-14 10:25:59	1.85577	10659.7	10.7022
2023-08-14 10:26:00	1.85463	10678.9	10.099
2023-08-14 10:26:01	1.85388	10700.2	10.1265
2023-08-14 10:26:02	1.85521	10703.9	9.46634
2023-08-14 10:26:03	1.85703	10692.4	9.93952
2023-08-14 10:26:04	1.85583	10683.5	9.70718
2023-08-14 10:26:05	1.85567	10688.5	10.2901
2023-08-14 10:26:06	1.85487	10707.7	9.87274
2023-08-14 10:26:07	1.85277	10740.5	9.45227
2023-08-14 10:26:08	1.85155	10771.1	9.22917
2023-08-14 10:26:09	1.85435	10766.2	9.97313
2023-08-14 10:26:10	1.85341	10740.4	9.7193
2023-08-14 10:26:11	1.85368	10728.4	9.63292
2023-08-14 10:26:12	1.8556	10720.8	10.3237
2023-08-14 10:26:13	1.85162	10718.6	10.2842
2023-08-14 10:26:14	1.85539	10708	9.77839
2023-08-14 10:26:15	1.85409	10691.8	9.73431
2023-08-14 10:26:16	1.85213	10669	9.76221
2023-08-14 10:26:17	1.85359	10658.4	9.64663
2023-08-14 10:26:18	1.85167	10649.5	9.7323
2023-08-14 10:26:19	1.85239	10642.8	10.0858
2023-08-14 10:26:20	1.85536	10632.7	9.90535
2023-08-14 10:26:21	1.85586	10621.5	10.3089
2023-08-14 10:26:22	1.85387	10621.1	9.86977
2023-08-14 10:26:23	1.85303	10614.9	10.1117
2023-08-14 10:26:24	1.85408	10607.1	9.70155
2023-08-14 10:26:25	1.85351	10602.2	9.5566
2023-08-14 10:26:26	1.85524	10605.4	10.1345
2023-08-14 10:26:27	1.85385	10605.9	9.91557
2023-08-14 10:26:28	1.85343	10604.1	9.8145
2023-08-14 10:26:29	1.85135	10590.9	10.443
2023-08-14 10:26:30	1.85284	10578.2	10.123
2023-08-14 10:26:31	1.85222	10562.1	10.2792
2023-08-14 10:26:32	1.85432	10550.4	10.2031
2023-08-14 10:26:33	1.85247	10540.9	10.2248
2023-08-14 10:26:34	1.85409	10529.3	10.5635
2023-08-14 10:26:35	1.85062	10526.5	10.4139
2023-08-14 10:26:36	1.85422	10517.9	10.4848
2023-08-14 10:26:37	1.85166	10507.9	10.2727
2023-08-14 10:26:38	1.8522	10499.5	10.4533
2023-08-14 10:26:39	1.85332	10482.2	10.8213
2023-08-14 10:26:40	1.85157	10470.4	10.5195
2023-08-14 10:26:41	1.85166	10468.2	10.3696
2023-08-14 10:26:42	1.85284	10460.3	10.6213
2023-08-14 10:26:43	1.8483	10461.9	10.0574
2023-08-14 10:26:44	1.85146	10448	10.5091
2023-08-14 10:26:45	1.85118	10438.1	10.9532
2023-08-14 10:26:46	1.85207	10428.9	10.4243
2023-08-14 10:26:47	1.84995	10430.2	10.6744
2023-08-14 10:26:48	1.84981	10419.1	10.0865
2023-08-14 10:26:49	1.85046	10405.6	10.6424
2023-08-14 10:26:50	1.84894	10381.9	10.433
2023-08-14 10:26:51	1.85194	10366.4	10.8715
2023-08-14 10:26:52	1.85294	10357.4	10.4552
2023-08-14 10:26:53	1.85228	10357.3	10.8267
2023-08-14 10:26:54	1.85143	10351.4	11.2832
2023-08-14 10:26:55	1.85276	10348.5	10.9744
2023-08-14 10:26:56	1.85341	10344.1	10.896
2023-08-14 10:26:57	1.85099	10327.9	11.3796
2023-08-14 10:26:58	1.85256	10325.3	10.8986
2023-08-14 10:26:59	1.85392	10319.5	11.0494
2023-08-14 10:27:00	1.85179	10325.2	11.3351
2023-08-14 10:27:01	1.85459	10317.6	10.7791
2023-08-14 10:27:02	1.85359	10314.8	10.5109
2023-08-14 10:27:03	1.85189	10314.1	11.293
2023-08-14 10:27:04	1.8543	10316.3	11.0012
2023-08-14 10:27:05	1.85311	10323.9	11.0314
2023-08-14 10:27:06	1.85076	10339.8	10.4616
2023-08-14 10:27:07	1.85212	10362.4	11.444
2023-08-14 10:27:08	1.85603	10381.8	10.9616
2023-08-14 10:27:09	1.85191	10408.2	11.2428
2023-08-14 10:27:10	1.84626	10420.6	10.8617
2023-08-14 10:27:11	1.85109	10429.5	11.0755
2023-08-14 10:27:12	1.84902	10435	10.8283
2023-08-14 10:27:13	1.85056	10435.9	11.0739
2023-08-14 10:27:14	1.85275	10429.2	11.0933
2023-08-14 10:27:15	1.85192	10416.1	10.6652
2023-08-14 10:27:16	1.85448	10409.6	10.7126
2023-08-14 10:27:17	1.8529	10392.3	10.8799
2023-08-14 10:27:18	1.8504	10372.3	10.4586
2023-08-14 10:27:19	1.8496	10366.3	10.6908
2023-08-14 10:27:20	1.85054	10357.7	10.869
2023-08-14 10:27:21	1.8494	10343	10.3482
2023-08-14 10:27:22	1.84976	10343.8	10.5603
2023-08-14 10:27:23	1.85182	10345.1	11.21
2023-08-14 10:27:24	1.85088	10348.9	10.69
2023-08-14 10:27:25	1.85137	10343	10.4462
2023-08-14 10:27:26	1.84997	10335.7	10.5903
2023-08-14 10:27:27	1.85147	10332	10.7304
2023-08-14 10:27:28	1.85237	10330.2	11.186
2023-08-14 10:27:29	1.85885	10321.8	13.3417
2023-08-14 10:27:30	1.91352	10326.3	24.508
2023-08-14 10:27:31	2.00967	10319.8	45.2283
2023-08-14 10:27:32	2.13808	10320.1	74.1748
2023-08-14 10:27:33	2.30025	10312.7	111.298
2023-08-14 10:27:34	2.34845	10312.4	122.288
2023-08-14 10:27:35	2.29514	10318.5	110.49
2023-08-14 10:27:36	2.20227	10317.6	90.017
2023-08-14 10:27:37	2.11009	10314.2	68.8959
2023-08-14 10:27:38	2.03956	10307.8	52.9703
2023-08-14 10:27:39	1.98855	10307	41.8424
2023-08-14 10:27:40	1.9533	10312.3	33.536
2023-08-14 10:27:41	1.9207	10304	27.2951
2023-08-14 10:27:42	1.90608	10308	23.8382
2023-08-14 10:27:43	1.89134	10305.2	21.5417
2023-08-14 10:27:44	1.88803	10305.8	21.1904
2023-08-14 10:27:45	1.88252	10303.4	21.3756
2023-08-14 10:27:46	1.87866	10296.8	21.9229
2023-08-14 10:27:47	1.88179	10300.2	22.2675
2023-08-14 10:27:48	1.88	10298.6	23.6065
2023-08-14 10:27:49	1.88136	10305.1	23.8357
2023-08-14 10:27:50	1.87688	10306.3	23.2133
2023-08-14 10:27:51	1.87354	10311.1	22.8509
2023-08-14 10:27:52	1.87703	10316	22.2919
2023-08-14 10:27:53	1.87376	10318.3	20.9955
2023-08-14 10:27:54	1.87147	10321.9	19.7517
2023-08-14 10:27:55	1.86994	10316.3	18.0158
2023-08-14 10:27:56	1.86916	10310.5	17.1068
2023-08-14 10:27:57	1.86965	10299.5	16.9631
2023-08-14 10:27:58	1.86667	10301.9	16.528
2023-08-14 10:27:59	1.86424	10298.5	15.8917
2023-08-14 10:28:00	1.86444	10289.2	15.9066
2023-08-14 10:28:01	1.86335	10280.3	14.9141
2023-08-14 10:28:02	1.86075	10278.5	15.2382
2023-08-14 10:28:03	1.86303	10269.5	15.2187
2023-08-14 10:28:04	1.86456	10276.5	14.6439
2023-08-14 10:28:05	1.85943	10266.3	14.9819
2023-08-14 10:28:06	1.86058	10254.1	15.3592
2023-08-14 10:28:07	1.86319	10242	14.6163
2023-08-14 10:28:08	1.86008	10232.8	14.6796
2023-08-14 10:28:09	1.86281	10223	15.0422
2023-08-14 10:28:10	1.86176	10208.8	14.7348
2023-08-14 10:28:11	1.86029	10199.1	14.2243
2023-08-14 10:28:12	1.85807	10189.8	15.0578
2023-08-14 10:28:13	1.85965	10177.7	14.7292
2023-08-14 10:28:14	1.86043	10169.5	13.9946
2023-08-14 10:28:15	1.86168	10163.2	14.8153
2023-08-14 10:28:16	1.86038	10166.3	14.8971
2023-08-14 10:28:17	1.85968	10181.1	14.5831
2023-08-14 10:28:18	1.86041	10204.9	14.9398
2023-08-14 10:28:19	1.86029	10215.9	14.4198
2023-08-14 10:28:20	1.86116	10228.6	14.7325
2023-08-14 10:28:21	1.86202	10224.8	15.027
2023-08-14 10:28:22	1.86044	10226.4	15.1354
2023-08-14 10:28:23	1.85964	10225.7	15.0968
2023-08-14 10:28:24	1.86015	10215.8	14.7539
2023-08-14 10:28:25	1.85962	10198.5	14.8892
2023-08-14 10:28:26	1.85789	10176.8	14.8422
2023-08-14 10:28:27	1.85892	10152.2	15.0586
2023-08-14 10:28:28	1.86158	10132.9	14.7999
2023-08-14 10:28:29	1.86121	10125.5	14.8093
2023-08-14 10:28:30	1.85948	10117	14.6216
2023-08-14 10:28:31	1.86059	10118.4	15.2352
2023-08-14 10:28:32	1.85697	10113	14.5607
2023-08-14 10:28:33	1.85924	10106.5	14.7192
2023-08-14 10:28:34	1.85831	10102.8	14.5639
2023-08-14 10:28:35	1.86033	10102.4	14.6376
2023-08-14 10:28:36	1.85976	10096.8	14.75
2023-08-14 10:28:37	1.86221	10095.5	14.5102
2023-08-14 10:28:38	1.85897	10092.3	14.6209
2023-08-14 10:28:39	1.86194	10096.3	14.8753
2023-08-14 10:28:40	1.86083	10100.3	15.1738
2023-08-14 10:28:41	1.85861	10099.4	14.8756
2023-08-14 10:28:42	1.85742	10107.2	14.4228
2023-08-14 10:28:43	1.86154	10106.2	14.7158
2023-08-14 10:28:44	1.85783	10111.4	14.915
2023-08-14 10:28:45	1.85907	10105.9	14.7659
2023-08-14 10:28:46	1.86128	10099.3	15.5132
2023-08-14 10:28:47	1.85804	10097.2	15.2736
2023-08-14 10:28:48	1.86253	10096.8	15.0064
2023-08-14 10:28:49	1.85735	10102.1	14.7961
2023-08-14 10:28:50	1.85821	10097.2	15.0453
2023-08-14 10:28:51	1.86135	10097.5	14.9424
2023-08-14 10:28:52	1.85916	10096.8	14.9379
2023-08-14 10:28:53	1.85805	10096.1	14.5933
2023-08-14 10:28:54	1.85745	10095.7	14.6634
2023-08-14 10:28:55	1.86228	10091.9	15.1466
2023-08-14 10:28:56	1.85968	10093.8	15.4463
2023-08-14 10:28:57	1.85554	10091.3	14.6951
2023-08-14 10:28:58	1.85929	10083	14.4491
2023-08-14 10:28:59	1.85466	10083.9	15.3366
2023-08-14 10:29:00	1.85791	10076.4	14.9271
2023-08-14 10:29:01	1.85947	10074.7	14.814
2023-08-14 10:29:02	1.8609	10076.8	15.0422
2023-08-14 10:29:03	1.85814	10080.4	15.21
2023-08-14 10:29:04	1.85923	10083.1	14.8193
2023-08-14 10:29:05	1.85978	10088.4	14.8853
2023-08-14 10:29:06	1.85801	10090.3	15.236
2023-08-14 10:29:07	1.86147	10097.4	15.2196
2023-08-14 10:29:08	1.86283	10104.1	16.3878
2023-08-14 10:29:09	1.86509	10105	16.1722
2023-08-14 10:29:10	1.86726	10116.6	17.4295
2023-08-14 10:29:11	1.87079	10131.2	17.7431
2023-08-14 10:29:12	1.86905	10136.8	18.1888
2023-08-14 10:29:13	1.8726	10155.5	18.8637
2023-08-14 10:29:14	1.87073	10170.8	17.8153
2023-08-14 10:29:15	1.86628	10188	17.5327
2023-08-14 10:29:16	1.86337	10197.6	16.5757
2023-08-14 10:29:17	1.8603	10195.4	16.5414
2023-08-14 10:29:18	1.86133	10194	16.2965
2023-08-14 10:29:19	1.86423	10195.4	16.3623
2023-08-14 10:29:20	1.8628	10193.7	16.1447
2023-08-14 10:29:21	1.86603	10183.6	16.5974
2023-08-14 10:29:22	1.86184	10176.3	16.2826
2023-08-14 10:29:23	1.86097	10150.4	16.1039
2023-08-14 10:29:24	1.85796	10133.5	15.9299
2023-08-14 10:29:25	1.86525	10118.5	15.1749
2023-08-14 10:29:26	1.85843	10114.8	15.3967
2023-08-14 10:29:27	1.85941	10112.9	14.9856
2023-08-14 10:29:28	1.86062	10113.4	15.4863
2023-08-14 10:29:29	1.86059	10113.5	15.4743
2023-08-14 10:29:30	1.86185	10116.7	15.0572
2023-08-14 10:29:31	1.85818	10119	14.9357
2023-08-14 10:29:32	1.85833	10118.6	15.0677
2023-08-14 10:29:33	1.85926	10105.3	15.4902
2023-08-14 10:29:34	1.85904	10109.4	15.6813
2023-08-14 10:29:35	1.86086	10104.9	15.2186
2023-08-14 10:29:36	1.85798	10100.1	16.119
2023-08-14 10:29:37	1.85824	10094.7	15.4674
2023-08-14 10:29:38	1.86224	10100.9	15.282
2023-08-14 10:29:39	1.85965	10102.8	15.0103
2023-08-14 10:29:40	1.85559	10100.3	15.0735
2023-08-14 10:29:41	1.86107	10098.1	14.7475
2023-08-14 10:29:42	1.8574	10099.4	15.0359
2023-08-14 10:29:43	1.86088	10090.2	15.2988
2023-08-14 10:29:44	1.85699	10093.2	15.2764
2023-08-14 10:29:45	1.85632	10092.2	15.2509
2023-08-14 10:29:46	1.85884	10090.6	14.8247
2023-08-14 10:29:47	1.8608	10091.5	15.0941
2023-08-14 10:29:48	1.86064	10093	15.5343
2023-08-14 10:29:49	1.85663	10100.1	15.5761
2023-08-14 10:29:50	1.85931	10104.3	15.0919
2023-08-14 10:29:51	1.85597	10107.8	15.095
2023-08-14 10:29:52	1.8577	10104.4	15.217
2023-08-14 10:29:53	1.85992	10099.3	15.3744
2023-08-14 10:29:54	1.85838	10093.5	15.0355
2023-08-14 10:29:55	1.85927	10081.5	14.9621
2023-08-14 10:29:56	1.85919	10071.3	15.1513
2023-08-14 10:29:57	1.85641	10064	15.3165
2023-08-14 10:29:58	1.85723	10053.5	15.1927
2023-08-14 10:29:59	1.8588	10047.4	15.3073
2023-08-14 10:30:00	1.85804	10038.1	15.1964
2023-08-14 10:30:01	1.85904	10026.1	15.3938
2023-08-14 10:30:02	1.85798	10017.9	15.4143
2023-08-14 10:30:03	1.85917	10001.4	15.4946
2023-08-14 10:30:04	1.8578	9994.29	15.074
2023-08-14 10:30:05	1.85949	9984.65	15.1949
2023-08-14 10:30:06	1.85812	9981.63	15.4264
2023-08-14 10:30:07	1.86115	9980.21	15.9822
2023-08-14 10:30:08	1.85902	9983.53	15.8062
2023-08-14 10:30:09	1.86081	9980.35	15.4754
2023-08-14 10:30:10	1.85677	9991.28	15.3381
2023-08-14 10:30:11	1.85774	9996.05	15.3124
2023-08-14 10:30:12	1.85873	9995.86	15.0598
2023-08-14 10:30:13	1.85948	9990.13	15.4504
2023-08-14 10:30:14	1.85973	9985.98	15.2584
2023-08-14 10:30:15	1.85901	9986.6	15.1568
2023-08-14 10:30:16	1.85651	9988.13	15.278
2023-08-14 10:30:17	1.85741	9994.21	15.5458
2023-08-14 10:30:18	1.85937	9996.29	14.9424
2023-08-14 10:30:19	1.86057	9999.88	15.3461
2023-08-14 10:30:20	1.85642	10002.5	14.9806
2023-08-14 10:30:21	1.85859	10001.3	15.4591
2023-08-14 10:30:22	1.86134	10005.4	15.4777
2023-08-14 10:30:23	1.85684	10007.9	15.319
2023-08-14 10:30:24	1.85853	10015.6	15.7933
2023-08-14 10:30:25	1.85935	10019.5	14.9894
2023-08-14 10:30:26	1.8587	10021.9	15.0093
2023-08-14 10:30:27	1.85651	10029.8	15.5691
2023-08-14 10:30:28	1.85781	10033.3	15.6806
2023-08-14 10:30:29	1.85688	10034.4	15.0136
2023-08-14 10:30:30	1.85958	10038.9	15.2708
2023-08-14 10:30:31	1.8596	10041.5	15.3194
2023-08-14 10:30:32	1.85858	10044.8	15.7435
2023-08-14 10:30:33	1.85645	10051.2	15.6985
2023-08-14 10:30:34	1.85648	10053.6	15.7848
2023-08-14 10:30:35	1.85755	10045.6	15.7484
2023-08-14 10:30:36	1.85712	10045.4	15.4761
2023-08-14 10:30:37	1.8563	10047.9	15.421
2023-08-14 10:30:38	1.86091	10055.7	15.4384
2023-08-14 10:30:39	1.85872	10061	15.161
2023-08-14 10:30:40	1.85939	10067.1	15.5501
2023-08-14 10:30:41	1.85708	10069.6	15.2761
2023-08-14 10:30:42	1.8596	10070.5	15.8813
2023-08-14 10:30:43	1.86066	10074.2	15.8915
2023-08-14 10:30:44	1.86348	10077.1	16.0435
2023-08-14 10:30:45	1.85868	10082.3	15.6387
2023-08-14 10:30:46	1.85685	10089.4	15.7922
2023-08-14 10:30:47	1.85782	10094.1	15.6729
2023-08-14 10:30:48	1.86	10097.5	16.2814
2023-08-14 10:30:49	1.85581	10106.6	16.1405
2023-08-14 10:30:50	1.85725	10111.2	15.8016
2023-08-14 10:30:51	1.85665	10120.6	15.6743
2023-08-14 10:30:52	1.85722	10129	15.963
2023-08-14 10:30:53	1.8559	10134	15.6216
2023-08-14 10:30:54	1.85495	10124.9	15.8626
2023-08-14 10:30:55	1.85897	10124.9	15.8261
2023-08-14 10:30:56	1.85814	10126.3	15.7737
2023-08-14 10:30:57	1.85668	10132.6	15.8175
2023-08-14 10:30:58	1.85498	10136	15.7537
2023-08-14 10:30:59	1.85653	10137.9	15.5236
2023-08-14 10:31:00	1.85795	10141.2	15.8599
2023-08-14 10:31:01	1.85593	10144.9	15.8612
2023-08-14 10:31:02	1.85721	10151.2	15.8361
2023-08-14 10:31:03	1.85425	10152.2	15.882
2023-08-14 10:31:04	1.85711	10150.9	15.6848
2023-08-14 10:31:05	1.85475	10141	15.8841
2023-08-14 10:31:06	1.85688	10134.6	15.4825
2023-08-14 10:31:07	1.85705	10129.5	15.7772
2023-08-14 10:31:08	1.85675	10126.3	15.4466
2023-08-14 10:31:09	1.85599	10131	15.6805
2023-08-14 10:31:10	1.85452	10129.7	15.9238
2023-08-14 10:31:11	1.85498	10128.6	16.1929
2023-08-14 10:31:12	1.85886	10136.5	15.7341
2023-08-14 10:31:13	1.85838	10137	15.6389
2023-08-14 10:31:14	1.85698	10136.9	16.1391
2023-08-14 10:31:15	1.85596	10140.2	16.0902
2023-08-14 10:31:16	1.85616	10151	15.6192
2023-08-14 10:31:17	1.85882	10153.6	15.7196
2023-08-14 10:31:18	1.85559	10150.1	16.3001
2023-08-14 10:31:19	1.857	10152.7	15.6759
2023-08-14 10:31:20	1.85406	10156.9	16.1399
2023-08-14 10:31:21	1.8556	10153.1	16.0207
2023-08-14 10:31:22	1.85509	10160.6	15.8525
2023-08-14 10:31:23	1.85489	10162.7	16.1208
2023-08-14 10:31:24	1.85682	10157.8	16.1691
2023-08-14 10:31:25	1.85506	10149.8	16.3427
2023-08-14 10:31:26	1.85694	10147.5	16.0413
2023-08-14 10:31:27	1.85708	10148.3	15.9389
2023-08-14 10:31:28	1.8559	10142	15.979
2023-08-14 10:31:29	1.85664	10144.5	16.114
2023-08-14 10:31:30	1.85571	10147.3	16.4226
2023-08-14 10:31:31	1.85376	10144.3	16.2457
2023-08-14 10:31:32	1.85714	10143.7	16.1922
2023-08-14 10:31:33	1.85772	10147.7	16.545
2023-08-14 10:31:34	1.85322	10152.1	15.7604
2023-08-14 10:31:35	1.85784	10150.6	16.3529
2023-08-14 10:31:36	1.8537	10154.2	16.0482
2023-08-14 10:31:37	1.85733	10155.1	15.8198
2023-08-14 10:31:38	1.85603	10158	16.268
2023-08-14 10:31:39	1.85437	10158.5	16.3028
2023-08-14 10:31:40	1.85501	10156.5	16.1181
2023-08-14 10:31:41	1.8552	10159.1	16.3702
2023-08-14 10:31:42	1.85422	10172.1	16.7605
2023-08-14 10:31:43	1.85312	10174.5	16.2452
2023-08-14 10:31:44	1.85555	10181.4	16.2435
2023-08-14 10:31:45	1.85661	10193.1	16.2546
2023-08-14 10:31:46	1.85581	10198.2	16.3761
2023-08-14 10:31:47	1.85567	10211.4	16.7315
2023-08-14 10:31:48	1.85524	10220.9	16.7266
2023-08-14 10:31:49	1.85511	10232.9	16.5423
2023-08-14 10:31:50	1.8564	10233.9	16.3397
2023-08-14 10:31:51	1.85442	10230.1	16.4977
2023-08-14 10:31:52	1.85661	10237.9	16.2523
2023-08-14 10:31:53	1.85702	10239.1	16.4623
2023-08-14 10:31:54	1.85414	10234.2	16.7484
2023-08-14 10:31:55	1.85247	10246.6	16.3072
2023-08-14 10:31:56	1.8562	10240.3	16.42
2023-08-14 10:31:57	1.85544	10240.1	16.0655
2023-08-14 10:31:58	1.85577	10234.5	16.5982
2023-08-14 10:31:59	1.85407	10238.8	16.1224
2023-08-14 10:32:00	1.85425	10237.1	16.288
2023-08-14 10:32:01	1.85706	10240.7	16.7414
2023-08-14 10:32:02	1.85494	10243.4	16.2755
2023-08-14 10:32:03	1.85549	10248	16.3465
2023-08-14 10:32:04	1.85749	10245.6	16.7884
2023-08-14 10:32:05	1.85403	10249.7	16.5843
2023-08-14 10:32:06	1.85448	10249	16.8157
2023-08-14 10:32:07	1.85772	10242.9	16.627
2023-08-14 10:32:08	1.85644	10239.7	17.0335
2023-08-14 10:32:09	1.85354	10237.6	16.9454
2023-08-14 10:32:10	1.85691	10235.4	16.7888
2023-08-14 10:32:11	1.85671	10234.3	17.0597
2023-08-14 10:32:12	1.8554	10236.2	16.9231
2023-08-14 10:32:13	1.85387	10234.2	17.4454
2023-08-14 10:32:14	1.85774	10235.1	17.2455
2023-08-14 10:32:15	1.85656	10227.3	17.3099
2023-08-14 10:32:16	1.85623	10229.7	17.336
2023-08-14 10:32:17	1.85621	10232.4	17.0312
2023-08-14 10:32:18	1.85468	10226.1	17.0787
2023-08-14 10:32:19	1.85406	10221.4	16.892
2023-08-14 10:32:20	1.85759	10216.6	16.6467
2023-08-14 10:32:21	1.85446	10211.3	17.2042
2023-08-14 10:32:22	1.85677	10205.5	16.6538
2023-08-14 10:32:23	1.85564	10198.6	16.5344
2023-08-14 10:32:24	1.85059	10188.3	16.5442
2023-08-14 10:32:25	1.85432	10188.2	16.757
2023-08-14 10:32:26	1.85562	10191.5	16.9986
2023-08-14 10:32:27	1.8531	10190.4	17.2246
2023-08-14 10:32:28	1.85467	10193.4	16.4154
2023-08-14 10:32:29	1.85468	10187.4	17.6542
2023-08-14 10:32:30	1.85586	10177.1	17.1825
2023-08-14 10:32:31	1.85478	10175.1	16.9246
2023-08-14 10:32:32	1.85443	10171.3	16.9905
2023-08-14 10:32:33	1.8542	10168.3	16.7851
2023-08-14 10:32:34	1.85319	10170.5	17.7469
2023-08-14 10:32:35	1.85735	10174.2	16.9527
2023-08-14 10:32:36	1.85401	10176.8	17.282
2023-08-14 10:32:37	1.85337	10182.1	17.003
2023-08-14 10:32:38	1.85359	10186	17.0008
2023-08-14 10:32:39	1.85332	10185.8	17.1179
2023-08-14 10:32:40	1.85433	10184.5	16.7748
2023-08-14 10:32:41	1.854	10192.8	17.4804
2023-08-14 10:32:42	1.85331	10200.6	16.9266
2023-08-14 10:32:43	1.85175	10205.7	17.1745
2023-08-14 10:32:44	1.85246	10212.9	16.9131
2023-08-14 10:32:45	1.85178	10222.6	17.4497
2023-08-14 10:32:46	1.85362	10225.8	17.2514
2023-08-14 10:32:47	1.85187	10222.7	17.3494
2023-08-14 10:32:48	1.85449	10224.6	17.1146
2023-08-14 10:32:49	1.85246	10220.7	16.9971
2023-08-14 10:32:50	1.85335	10214.4	17.3243
2023-08-14 10:32:51	1.85469	10213.9	17.2695
2023-08-14 10:32:52	1.85397	10213	16.7226
2023-08-14 10:32:53	1.85143	10210.7	17.278
2023-08-14 10:32:54	1.85425	10206.3	16.9263
2023-08-14 10:32:55	1.85208	10206.3	17.386
2023-08-14 10:32:56	1.85239	10203.7	17.2616
2023-08-14 10:32:57	1.85226	10196.8	16.9524
2023-08-14 10:32:58	1.85482	10196.8	17.2104
2023-08-14 10:32:59	1.85035	10200.8	17.3029
2023-08-14 10:33:00	1.85297	10201.3	17.4082
2023-08-14 10:33:01	1.85305	10200.8	17.3019
2023-08-14 10:33:02	1.85232	10202.8	17.077
2023-08-14 10:33:03	1.85289	10206.5	16.8205
2023-08-14 10:33:04	1.8508	10210.9	17.2234
2023-08-14 10:33:05	1.85542	10212.5	17.275
2023-08-14 10:33:06	1.85201	10217.9	17.0046
2023-08-14 10:33:07	1.8533	10231.1	17.1256
2023-08-14 10:33:08	1.85141	10233.4	17.1984
2023-08-14 10:33:09	1.85229	10243.1	17.3921
2023-08-14 10:33:10	1.85264	10247.9	17.3628
2023-08-14 10:33:11	1.84977	10249.2	17.376
2023-08-14 10:33:12	1.85208	10258.2	17.5494
2023-08-14 10:33:13	1.85296	10263	18.0449
2023-08-14 10:33:14	1.85036	10272.8	17.8536
2023-08-14 10:33:15	1.85042	10284.4	17.5597
2023-08-14 10:33:16	1.85257	10298.5	17.9982
2023-08-14 10:33:17	1.85162	10302.5	17.9056
2023-08-14 10:33:18	1.85307	10290.3	17.7425
2023-08-14 10:33:19	1.85349	10268.5	17.7617
2023-08-14 10:33:20	1.85214	10240.6	17.7644
2023-08-14 10:33:21	1.85235	10216.8	18.2877
2023-08-14 10:33:22	1.85211	10196.1	17.8931
2023-08-14 10:33:23	1.85346	10183.1	17.7706
2023-08-14 10:33:24	1.85319	10174.2	18.3924
2023-08-14 10:33:25	1.85242	10181.9	17.8047
2023-08-14 10:33:26	1.85259	10188.1	17.9995
2023-08-14 10:33:27	1.85626	10195.5	18.0557
2023-08-14 10:33:28	1.85285	10193.4	18.181
2023-08-14 10:33:29	1.85329	10183.2	17.8763
2023-08-14 10:33:30	1.85396	10174.5	18.1272
2023-08-14 10:33:31	1.85394	10161.5	18.2546
2023-08-14 10:33:32	1.85319	10148.8	18.3809
2023-08-14 10:33:33	1.8516	10133.7	18.6266
2023-08-14 10:33:34	1.85347	10119.6	18.5023
2023-08-14 10:33:35	1.85255	10100.4	18.8213
2023-08-14 10:33:36	1.85366	10091.2	17.9426
2023-08-14 10:33:37	1.85265	10080.3	18.4129
2023-08-14 10:33:38	1.85502	10073.5	17.9122
2023-08-14 10:33:39	1.85393	10064.4	18.6721
2023-08-14 10:33:40	1.8558	10049.4	18.8722
2023-08-14 10:33:41	1.85214	10026.5	18.5647
2023-08-14 10:33:42	1.85433	10011.7	18.6054
2023-08-14 10:33:43	1.85151	10006.7	18.5488
2023-08-14 10:33:44	1.85434	9996.13	18.5248
2023-08-14 10:33:45	1.8534	9991.49	18.2244
2023-08-14 10:33:46	1.85415	9989.91	18.7492
2023-08-14 10:33:47	1.85295	9990.66	18.6163
2023-08-14 10:33:48	1.8551	9989.21	18.949
2023-08-14 10:33:49	1.85581	9981.53	18.1666
2023-08-14 10:33:50	1.85275	9984.35	18.4614
2023-08-14 10:33:51	1.85587	9984.14	18.9782
2023-08-14 10:33:52	1.85645	9984.27	18.7747
2023-08-14 10:33:53	1.85522	9986.35	18.6731
2023-08-14 10:33:54	1.85396	9976.51	18.6007
2023-08-14 10:33:55	1.85472	9958.84	18.969
2023-08-14 10:33:56	1.85507	9936.69	18.4204
2023-08-14 10:33:57	1.85771	9913.84	18.7926
2023-08-14 10:33:58	1.85411	9899.25	18.7264
2023-08-14 10:33:59	1.85655	9889.07	18.5288
2023-08-14 10:34:00	1.85268	9876.22	18.6702
2023-08-14 10:34:01	1.85554	9867.42	18.6014
2023-08-14 10:34:02	1.85513	9866.6	19.1139
2023-08-14 10:34:03	1.85554	9865.63	18.9678
2023-08-14 10:34:04	1.85501	9868.27	18.5066
2023-08-14 10:34:05	1.85546	9876.61	18.5129
2023-08-14 10:34:06	1.8525	9880.14	18.4589
2023-08-14 10:34:07	1.85299	9891.02	18.146
2023-08-14 10:34:08	1.8553	9895.09	18.0875
2023-08-14 10:34:09	1.85604	9896.17	18.1203
2023-08-14 10:34:10	1.85328	9912.16	17.9149
2023-08-14 10:34:11	1.85297	9926.8	18.1484
2023-08-14 10:34:12	1.85351	9939.88	17.6377
2023-08-14 10:34:13	1.85494	9951.38	18.1776
2023-08-14 10:34:14	1.85527	9956.66	18.1206
2023-08-14 10:34:15	1.85329	9973.55	18.2968
2023-08-14 10:34:16	1.85418	9989.44	18.8814
2023-08-14 10:34:17	1.85586	9997.26	18.9938
2023-08-14 10:34:18	1.85382	9979.59	18.8739
2023-08-14 10:34:19	1.85755	9943.75	19.2522
2023-08-14 10:34:20	1.8561	9901.6	19.284
2023-08-14 10:34:21	1.85758	9844.31	19.6582
2023-08-14 10:34:22	1.85919	9815.65	19.2414
2023-08-14 10:34:23	1.85481	9786.83	20.0704
2023-08-14 10:34:24	1.85685	9765.71	19.2911
2023-08-14 10:34:25	1.85531	9755.27	19.1797
2023-08-14 10:34:26	1.85683	9750.97	19.2499
2023-08-14 10:34:27	1.85939	9753.32	19.9426
2023-08-14 10:34:28	1.85812	9746.67	19.7483
2023-08-14 10:34:29	1.85919	9752.34	19.456
2023-08-14 10:34:30	1.85552	9753.76	19.291
2023-08-14 10:34:31	1.85693	9747.87	19.5492
2023-08-14 10:34:32	1.85885	9741.63	19.6643
2023-08-14 10:34:33	1.85888	9718.21	19.6906
2023-08-14 10:34:34	1.85633	9697.66	19.9411
2023-08-14 10:34:35	1.85587	9682.14	19.6585
2023-08-14 10:34:36	1.85301	9665.14	19.3814
2023-08-14 10:34:37	1.85455	9651.85	19.5471
2023-08-14 10:34:38	1.85615	9640.84	19.0484
2023-08-14 10:34:39	1.8539	9638.06	19.696
2023-08-14 10:34:40	1.85412	9638.46	19.6663
2023-08-14 10:34:41	1.85522	9633.7	19.5941
2023-08-14 10:34:42	1.85648	9648.37	19.6749
2023-08-14 10:34:43	1.856	9646.72	19.7624
2023-08-14 10:34:44	1.85572	9648.05	19.2506
2023-08-14 10:34:45	1.85847	9652.99	19.3854
2023-08-14 10:34:46	1.85506	9656.65	19.581
2023-08-14 10:34:47	1.85641	9674.03	19.4829
2023-08-14 10:34:48	1.85758	9690.17	19.3826
2023-08-14 10:34:49	1.85574	9721.42	19.3273
2023-08-14 10:34:50	1.85394	9767.88	19.0698
2023-08-14 10:34:51	1.85534	9802.84	18.3136
2023-08-14 10:34:52	1.8553	9829.27	18.7008
2023-08-14 10:34:53	1.85407	9842.42	18.1441
2023-08-14 10:34:54	1.85285	9852.01	18.2843
2023-08-14 10:34:55	1.85051	9861.32	18.0759
2023-08-14 10:34:56	1.85205	9863.73	17.6287
2023-08-14 10:34:57	1.84846	9859.15	17.508
2023-08-14 10:34:58	1.84974	9851.73	17.6212
2023-08-14 10:34:59	1.84855	9843.06	17.8053
2023-08-14 10:35:00	1.85	9831.34	17.8119
2023-08-14 10:35:01	1.849	9824.48	17.5268
2023-08-14 10:35:02	1.85153	9830.94	17.4298
2023-08-14 10:35:03	1.85222	9828.92	17.8021
2023-08-14 10:35:04	1.84969	9829.05	17.9662
2023-08-14 10:35:05	1.84916	9823.97	17.6068
2023-08-14 10:35:06	1.84569	9825.07	17.8849
2023-08-14 10:35:07	1.84899	9821.06	17.4195
2023-08-14 10:35:08	1.84664	9816.39	17.8459
2023-08-14 10:35:09	1.85016	9819.07	17.1975
2023-08-14 10:35:10	1.8506	9817.67	17.8029
2023-08-14 10:35:11	1.8488	9815.67	17.2267
2023-08-14 10:35:12	1.8477	9807.8	17.5588
2023-08-14 10:35:13	1.85094	9808.76	18.1697
2023-08-14 10:35:14	1.84856	9800.85	17.5988
2023-08-14 10:35:15	1.84689	9794.52	17.2376
2023-08-14 10:35:16	1.84952	9791.83	17.1287
2023-08-14 10:35:17	1.84913	9792.16	17.0747
2023-08-14 10:35:18	1.84959	9787.96	16.9331
2023-08-14 10:35:19	1.85121	9782.61	17.4181
2023-08-14 10:35:20	1.85181	9784.69	17.1605
2023-08-14 10:35:21	1.8492	9787.7	17.6676
2023-08-14 10:35:22	1.8471	9796.38	16.6838
2023-08-14 10:35:23	1.84769	9799.61	17.6789
2023-08-14 10:35:24	1.84773	9798.79	18.1321
2023-08-14 10:35:25	1.85049	9792.85	17.7929
2023-08-14 10:35:26	1.85062	9784.62	18.1829
2023-08-14 10:35:27	1.84732	9777.55	17.9463
2023-08-14 10:35:28	1.84967	9765.85	17.8565
2023-08-14 10:35:29	1.84974	9746.45	18.2543
2023-08-14 10:35:30	1.85017	9730.5	18.4258
2023-08-14 10:35:31	1.84817	9730.86	19.0925
2023-08-14 10:35:32	1.84841	9721.6	18.4497
2023-08-14 10:35:33	1.85214	9719.95	18.349
2023-08-14 10:35:34	1.85132	9722.35	18.23
2023-08-14 10:35:35	1.85206	9726.34	18.281
2023-08-14 10:35:36	1.85028	9732.23	18.3226
2023-08-14 10:35:37	1.85035	9748.89	17.556
2023-08-14 10:35:38	1.84913	9761.51	17.4591
2023-08-14 10:35:39	1.84888	9780.48	17.7889
2023-08-14 10:35:40	1.84879	9802.83	17.7505
2023-08-14 10:35:41	1.84847	9823.66	17.6424
2023-08-14 10:35:42	1.84831	9856.2	17.1951
2023-08-14 10:35:43	1.85225	9899.86	18.2471
2023-08-14 10:35:44	1.85134	9953.82	18.1001
2023-08-14 10:35:45	1.85101	10002.8	18.5502
2023-08-14 10:35:46	1.85031	10024.8	18.1051
2023-08-14 10:35:47	1.85202	10031.7	18.2162
2023-08-14 10:35:48	1.85055	10029.6	18.2758
2023-08-14 10:35:49	1.85239	10015	18.1081
2023-08-14 10:35:50	1.85168	10004.8	18.2378
2023-08-14 10:35:51	1.85008	9991.57	18.1919
2023-08-14 10:35:52	1.85156	9978.21	18.2601
2023-08-14 10:35:53	1.84754	9964.95	18.1468
2023-08-14 10:35:54	1.85067	9948.8	17.7051
2023-08-14 10:35:55	1.8523	9932.55	18.5317
2023-08-14 10:35:56	1.84977	9922.46	18.2622
2023-08-14 10:35:57	1.85152	9908.65	18.4397
2023-08-14 10:35:58	1.85007	9901.92	18.2591
2023-08-14 10:35:59	1.85018	9897.45	18.044
2023-08-14 10:36:00	1.85098	9905.49	18.7678
2023-08-14 10:36:01	1.85141	9926.49	18.2519
2023-08-14 10:36:02	1.85101	9934.82	18.473
2023-08-14 10:36:03	1.8489	9938.13	18.4391
2023-08-14 10:36:04	1.84902	9938.85	18.3255
2023-08-14 10:36:05	1.84708	9941.54	18.6988
2023-08-14 10:36:06	1.84876	9941.69	18.1519
2023-08-14 10:36:07	1.85097	9937.97	18.2087
2023-08-14 10:36:08	1.85141	9932.98	18.2435
2023-08-14 10:36:09	1.85272	9921.4	18.5262
2023-08-14 10:36:10	1.85074	9915.7	18.2979
2023-08-14 10:36:11	1.85018	9908.5	18.4614
2023-08-14 10:36:12	1.85222	9898.6	18.5883
2023-08-14 10:36:13	1.85047	9897.57	18.4302
2023-08-14 10:36:14	1.84982	9889.59	18.5727
2023-08-14 10:36:15	1.8528	9888.02	18.1189
2023-08-14 10:36:16	1.85148	9886.44	18.6089
2023-08-14 10:36:17	1.84996	9887.74	18.0471
2023-08-14 10:36:18	1.85273	9875.12	18.495
2023-08-14 10:36:19	1.85169	9878.7	18.7992
2023-08-14 10:36:20	1.85057	9874.98	18.4688
2023-08-14 10:36:21	1.85118	9861.69	18.2593
2023-08-14 10:36:22	1.84962	9861.56	17.967
2023-08-14 10:36:23	1.85263	9861.72	18.4089
2023-08-14 10:36:24	1.85168	9865.28	18.2325
2023-08-14 10:36:25	1.84672	9864.14	18.1499
2023-08-14 10:36:26	1.85433	9864	18.1793
2023-08-14 10:36:27	1.85067	9862.75	18.1653
2023-08-14 10:36:28	1.8484	9861.28	18.6682
2023-08-14 10:36:29	1.84977	9862.59	18.1798
2023-08-14 10:36:30	1.85044	9855.79	18.2799
2023-08-14 10:36:31	1.85083	9850.98	18.4056
2023-08-14 10:36:32	1.84912	9852.69	18.2402
2023-08-14 10:36:33	1.8492	9848.17	18.0855
2023-08-14 10:36:34	1.85177	9837.8	17.9914
2023-08-14 10:36:35	1.85274	9836.55	18.2311
2023-08-14 10:36:36	1.85166	9835.69	18.0858
2023-08-14 10:36:37	1.8503	9832.08	18.5237
2023-08-14 10:36:38	1.85101	9835.25	19.221
2023-08-14 10:36:39	1.85092	9838.1	18.4368
2023-08-14 10:36:40	1.853	9830.27	18.0632
2023-08-14 10:36:41	1.85178	9820.26	18.3549
2023-08-14 10:36:42	1.85143	9817.12	18.3357
2023-08-14 10:36:43	1.84968	9812.76	18.0781
2023-08-14 10:36:44	1.85145	9813.36	18.6478
2023-08-14 10:36:45	1.85214	9810.01	17.8844
2023-08-14 10:36:46	1.8475	9811.43	18.9301
2023-08-14 10:36:47	1.85081	9814.67	18.6292
2023-08-14 10:36:48	1.85043	9807.33	18.8288
2023-08-14 10:36:49	1.84921	9807.25	18.4175
2023-08-14 10:36:50	1.85264	9807.57	18.6585
2023-08-14 10:36:51	1.85062	9814.89	18.7376
2023-08-14 10:36:52	1.85209	9815.37	18.3687
2023-08-14 10:36:53	1.84956	9817.53	18.4305
2023-08-14 10:36:54	1.84873	9818.2	18.1183
2023-08-14 10:36:55	1.8512	9818.52	18.8308
2023-08-14 10:36:56	1.84989	9813.73	18.4301
2023-08-14 10:36:57	1.84949	9816.03	18.4509
2023-08-14 10:36:58	1.84989	9819.39	18.7411
2023-08-14 10:36:59	1.84827	9823.17	18.2746
2023-08-14 10:37:00	1.85052	9829.96	18.1775
2023-08-14 10:37:01	1.84823	9836.47	18.5616
2023-08-14 10:37:02	1.84911	9835.27	18.4438
2023-08-14 10:37:03	1.84646	9827.86	18.8589
2023-08-14 10:37:04	1.85178	9812.04	19.1418
2023-08-14 10:37:05	1.85326	9799.19	18.9782
2023-08-14 10:37:06	1.85079	9784.97	19.4389
2023-08-14 10:37:07	1.85047	9766.88	19.4428
2023-08-14 10:37:08	1.85365	9749.55	19.6166
2023-08-14 10:37:09	1.85141	9725.21	19.0211
2023-08-14 10:37:10	1.85199	9702.3	19.5904
2023-08-14 10:37:11	1.85308	9688.58	19.3627
2023-08-14 10:37:12	1.8535	9681.33	19.9385
2023-08-14 10:37:13	1.85492	9672.27	19.6323
2023-08-14 10:37:14	1.85299	9670.74	20.2473
2023-08-14 10:37:15	1.85463	9664.72	19.3957
2023-08-14 10:37:16	1.85471	9659.45	20.105
2023-08-14 10:37:17	1.85308	9656.03	19.6364
2023-08-14 10:37:18	1.85255	9657.37	19.615
2023-08-14 10:37:19	1.85183	9654.62	19.4712
2023-08-14 10:37:20	1.85193	9649.91	19.6771
2023-08-14 10:37:21	1.85105	9641.15	19.1473
2023-08-14 10:37:22	1.84944	9638.58	19.4079
2023-08-14 10:37:23	1.85108	9632.23	19.1897
2023-08-14 10:37:24	1.84619	9636.16	19.4383
2023-08-14 10:37:25	1.84995	9642.69	19.067
2023-08-14 10:37:26	1.85016	9657.45	19.1341
2023-08-14 10:37:27	1.84949	9661.33	18.9216
2023-08-14 10:37:28	1.84895	9672.83	18.624
2023-08-14 10:37:29	1.85239	9674.97	18.5272
2023-08-14 10:37:30	1.85047	9684.41	18.512
2023-08-14 10:37:31	1.85143	9698.85	18.8114
2023-08-14 10:37:32	1.85156	9715.54	18.7861
2023-08-14 10:37:33	1.85224	9728.98	18.695
2023-08-14 10:37:34	1.85094	9728.71	18.8287
2023-08-14 10:37:35	1.84986	9729.16	18.7942
2023-08-14 10:37:36	1.85272	9730.5	18.9054
2023-08-14 10:37:37	1.84911	9731.87	18.7402
2023-08-14 10:37:38	1.85076	9733.29	19.2447
2023-08-14 10:37:39	1.84983	9736.05	19.0616
2023-08-14 10:37:40	1.85154	9741.67	18.8596
2023-08-14 10:37:41	1.85311	9749.03	19.0622
2023-08-14 10:37:42	1.85119	9744.24	18.6105
2023-08-14 10:37:43	1.84901	9755.52	18.4661
2023-08-14 10:37:44	1.8491	9758.31	18.7087
2023-08-14 10:37:45	1.8506	9763.17	19.167
2023-08-14 10:37:46	1.85118	9762.29	19.0785
2023-08-14 10:37:47	1.85011	9760.91	18.4948
2023-08-14 10:37:48	1.85145	9757.3	18.7978
2023-08-14 10:37:49	1.85111	9752.63	18.6692
2023-08-14 10:37:50	1.84956	9752.26	18.6029
2023-08-14 10:37:51	1.85128	9744.94	18.3722
2023-08-14 10:37:52	1.8507	9743.79	18.8727
2023-08-14 10:37:53	1.85163	9742.05	18.7769
2023-08-14 10:37:54	1.84877	9739.89	18.892
2023-08-14 10:37:55	1.85241	9741.79	19.0914
2023-08-14 10:37:56	1.85173	9737.74	18.5652
2023-08-14 10:37:57	1.85215	9740.62	18.9239
2023-08-14 10:37:58	1.85016	9735.78	18.54
2023-08-14 10:37:59	1.84931	9733.05	18.5677
2023-08-14 10:38:00	1.8527	9731.68	18.0924
2023-08-14 10:38:01	1.8515	9731.01	18.4899
2023-08-14 10:38:02	1.85095	9737.42	18.438
2023-08-14 10:38:03	1.84996	9742.52	18.8107
2023-08-14 10:38:04	1.84845	9747.73	18.3986
2023-08-14 10:38:05	1.85114	9755.85	18.8661
2023-08-14 10:38:06	1.85244	9762.99	18.9999
2023-08-14 10:38:07	1.85144	9770.62	18.5891
2023-08-14 10:38:08	1.85123	9761.24	19.1771
2023-08-14 10:38:09	1.84988	9749.41	19.2863
2023-08-14 10:38:10	1.85213	9733.5	19.7229
2023-08-14 10:38:11	1.85171	9715.73	19.095
2023-08-14 10:38:12	1.85064	9700.49	19.3525
2023-08-14 10:38:13	1.85107	9679.55	20.0651
2023-08-14 10:38:14	1.85287	9652.83	19.9279
2023-08-14 10:38:15	1.85071	9620.72	19.5048
2023-08-14 10:38:16	1.85176	9591.92	20.0498
2023-08-14 10:38:17	1.85194	9566.41	20.4051
2023-08-14 10:38:18	1.85024	9551.76	19.8478
2023-08-14 10:38:19	1.85347	9533.5	20.1511
2023-08-14 10:38:20	1.85172	9524.68	20.5114
2023-08-14 10:38:21	1.85116	9514.73	20.1911
2023-08-14 10:38:22	1.84977	9505.06	20.5019
2023-08-14 10:38:23	1.85162	9498.4	19.9123
2023-08-14 10:38:24	1.85056	9500.48	20.0953
2023-08-14 10:38:25	1.8499	9494.81	20.292
2023-08-14 10:38:26	1.85055	9489.7	20.6152
2023-08-14 10:38:27	1.85233	9477.93	20.3125
2023-08-14 10:38:28	1.85088	9471.91	20.1011
2023-08-14 10:38:29	1.85401	9466.84	20.204
2023-08-14 10:38:30	1.85181	9450.68	20.6055
2023-08-14 10:38:31	1.85166	9444.57	20.0541
2023-08-14 10:38:32	1.85325	9434.62	20.2894
2023-08-14 10:38:33	1.85081	9428.18	20.6763
2023-08-14 10:38:34	1.85255	9419.9	20.2286
2023-08-14 10:38:35	1.85291	9412.05	20.4254
2023-08-14 10:38:36	1.85139	9411.85	20.1231
2023-08-14 10:38:37	1.85116	9404.93	20.2938
2023-08-14 10:38:38	1.85245	9409.32	20.0871
2023-08-14 10:38:39	1.85265	9410.86	20.1386
2023-08-14 10:38:40	1.85021	9417.41	19.7804
2023-08-14 10:38:41	1.85075	9428.51	20.0891
2023-08-14 10:38:42	1.85177	9431.01	20.0619
2023-08-14 10:38:43	1.85005	9434.87	19.9558
2023-08-14 10:38:44	1.85173	9426.5	20.5313
2023-08-14 10:38:45	1.85148	9417.43	20.3766
2023-08-14 10:38:46	1.84908	9424.31	19.7714
2023-08-14 10:38:47	1.84943	9430.48	19.6278
2023-08-14 10:38:48	1.85304	9431.03	19.6844
2023-08-14 10:38:49	1.85078	9433.46	20.1355
2023-08-14 10:38:50	1.85131	9435.22	19.8391
2023-08-14 10:38:51	1.85012	9431.59	20.7216
2023-08-14 10:38:52	1.85233	9438.89	20.882
2023-08-14 10:38:53	1.85135	9443.58	20.6647
2023-08-14 10:38:54	1.85054	9464.54	19.8864
2023-08-14 10:38:55	1.85122	9495.79	20.3607
2023-08-14 10:38:56	1.85396	9526.06	20.8449
2023-08-14 10:38:57	1.85172	9548.94	20.7225
2023-08-14 10:38:58	1.85308	9566.53	20.5137
2023-08-14 10:38:59	1.85191	9592.5	20.908
2023-08-14 10:39:00	1.84977	9622.79	20.0214
2023-08-14 10:39:01	1.85102	9646.33	19.7099
2023-08-14 10:39:02	1.85	9667.05	19.6524
2023-08-14 10:39:03	1.85102	9681.26	19.1801
2023-08-14 10:39:04	1.84855	9685.69	18.9555
2023-08-14 10:39:05	1.85151	9686.76	19.1552
2023-08-14 10:39:06	1.84858	9688.36	19.2829
2023-08-14 10:39:07	1.84987	9694.48	18.8184
2023-08-14 10:39:08	1.85101	9701.23	19.1643
2023-08-14 10:39:09	1.84986	9709.55	19.2139
2023-08-14 10:39:10	1.84894	9725.21	19.6925
2023-08-14 10:39:11	1.85025	9730.08	18.7875
2023-08-14 10:39:12	1.85291	9746.81	19.1628
2023-08-14 10:39:13	1.84873	9750.19	19.4559
2023-08-14 10:39:14	1.85206	9753.21	19.2903
2023-08-14 10:39:15	1.8507	9759.92	19.0859
2023-08-14 10:39:16	1.85192	9758.78	19.6712
2023-08-14 10:39:17	1.84974	9761.45	18.4186
2023-08-14 10:39:18	1.8497	9767.1	19.4472
2023-08-14 10:39:19	1.84994	9766.02	19.0332
2023-08-14 10:39:20	1.85033	9767.81	19.4102
2023-08-14 10:39:21	1.85244	9769.51	19.3084
2023-08-14 10:39:22	1.85038	9772.35	18.9555
2023-08-14 10:39:23	1.84974	9776.18	19.4433
2023-08-14 10:39:24	1.85233	9783.92	19.7055
2023-08-14 10:39:25	1.84961	9789.93	19.3081
2023-08-14 10:39:26	1.84805	9797	19.4321
2023-08-14 10:39:27	1.8513	9803.86	19.5026
2023-08-14 10:39:28	1.84801	9808.15	18.9458
2023-08-14 10:39:29	1.85154	9816.03	19.1194
2023-08-14 10:39:30	1.84856	9822.46	19.1969
2023-08-14 10:39:31	1.85079	9827.42	19.8515
2023-08-14 10:39:32	1.8502	9832.34	19.0582
2023-08-14 10:39:33	1.84874	9835.8	19.2792
2023-08-14 10:39:34	1.85006	9839.41	19.2852
2023-08-14 10:39:35	1.85091	9849.21	19.1443
2023-08-14 10:39:36	1.84983	9857.85	19.3794
2023-08-14 10:39:37	1.85288	9851.75	19.6893
2023-08-14 10:39:38	1.8494	9862.88	19.1918
2023-08-14 10:39:39	1.85253	9868.4	19.5309
2023-08-14 10:39:40	1.85094	9872.37	19.6818
2023-08-14 10:39:41	1.84733	9880.52	19.3947
2023-08-14 10:39:42	1.84835	9881.97	19.4593
2023-08-14 10:39:43	1.84806	9892.29	19.4252
2023-08-14 10:39:44	1.85037	9897.31	19.3658
2023-08-14 10:39:45	1.84866	9904.31	18.8592
2023-08-14 10:39:46	1.85053	9913.28	19.7666
2023-08-14 10:39:47	1.85128	9917.65	19.4823
2023-08-14 10:39:48	1.85098	9918.46	19.8406
2023-08-14 10:39:49	1.84775	9929.77	19.6214
2023-08-14 10:39:50	1.85046	9928.92	19.8607
2023-08-14 10:39:51	1.84923	9928.45	19.8929
2023-08-14 10:39:52	1.85206	9928.02	19.4025
2023-08-14 10:39:53	1.84942	9926.3	19.4208
2023-08-14 10:39:54	1.8501	9926.94	19.7376
2023-08-14 10:39:55	1.85158	9924.94	19.4208
2023-08-14 10:39:56	1.84924	9929.89	19.1618
2023-08-14 10:39:57	1.84998	9933.39	19.5951
2023-08-14 10:39:58	1.85172	9932.12	19.2864
2023-08-14 10:39:59	1.84927	9929.83	19.54
2023-08-14 10:40:00	1.84944	9927.18	19.6866
2023-08-14 10:40:01	1.84928	9924.58	19.3092
2023-08-14 10:40:02	1.84977	9928.71	19.3996
2023-08-14 10:40:03	1.84919	9932.85	19.6951
2023-08-14 10:40:04	1.85055	9929.74	19.788
2023-08-14 10:40:05	1.85097	9931.01	19.6349
2023-08-14 10:40:06	1.85054	9928.77	19.7706
2023-08-14 10:40:07	1.8507	9926.53	19.9453
2023-08-14 10:40:08	1.8503	9931.3	19.8698
2023-08-14 10:40:09	1.84879	9933.91	19.8795
2023-08-14 10:40:10	1.85002	9933.75	19.665
2023-08-14 10:40:11	1.85221	9935.13	20.1957
2023-08-14 10:40:12	1.85139	9931.57	20.3226
2023-08-14 10:40:13	1.85067	9933.58	19.738
2023-08-14 10:40:14	1.84963	9932.57	19.3844
2023-08-14 10:40:15	1.84676	9930.16	19.1535
2023-08-14 10:40:16	1.85022	9929.13	19.3275
2023-08-14 10:40:17	1.84776	9931.02	19.6159
2023-08-14 10:40:18	1.85006	9932.22	20.2448
2023-08-14 10:40:19	1.84892	9930.75	19.8467
2023-08-14 10:40:20	1.8486	9930.23	19.7034
2023-08-14 10:40:21	1.85212	9929.75	20.1242
2023-08-14 10:40:22	1.85296	9932.1	19.6776
2023-08-14 10:40:23	1.8533	9931.43	19.3992
2023-08-14 10:40:24	1.84867	9939.48	19.6137
2023-08-14 10:40:25	1.85123	9940.51	19.6573
2023-08-14 10:40:26	1.85314	9940.7	20.1643
2023-08-14 10:40:27	1.84677	9944.4	20.142
2023-08-14 10:40:28	1.84996	9947.5	19.8735
2023-08-14 10:40:29	1.8495	9950.36	20.0326
2023-08-14 10:40:30	1.85079	9958.81	19.9337
2023-08-14 10:40:31	1.84992	9958.66	20.0429
2023-08-14 10:40:32	1.84781	9959.46	20.3227
2023-08-14 10:40:33	1.85061	9963.25	19.9243
2023-08-14 10:40:34	1.84892	9954.45	20.0884
2023-08-14 10:40:35	1.85153	9959.04	19.5715
2023-08-14 10:40:36	1.84926	9950.81	19.994
2023-08-14 10:40:37	1.85113	9961.02	20.2372
2023-08-14 10:40:38	1.84829	9962.21	20.3561
2023-08-14 10:40:39	1.85061	9965.34	20.2441
2023-08-14 10:40:40	1.85368	9969.27	20.2525
2023-08-14 10:40:41	1.84997	9974.05	19.9807
2023-08-14 10:40:42	1.84996	9976.3	19.9969
2023-08-14 10:40:43	1.8492	9973.96	19.9518
2023-08-14 10:40:44	1.8512	9976.8	19.8881
2023-08-14 10:40:45	1.85098	9983.39	19.6658
2023-08-14 10:40:46	1.84793	9982.66	20.1953
2023-08-14 10:40:47	1.85362	9987.46	20.1473
2023-08-14 10:40:48	1.84871	9993.26	20.0569
2023-08-14 10:40:49	1.84828	9991.37	20.662
2023-08-14 10:40:50	1.85051	9999.26	20.353
2023-08-14 10:40:51	1.84883	10005.9	20.307
2023-08-14 10:40:52	1.85097	10006.4	20.2748
2023-08-14 10:40:53	1.85042	10006.7	20.2192
2023-08-14 10:40:54	1.85193	10006.3	20.034
2023-08-14 10:40:55	1.85164	10001.1	19.9357
2023-08-14 10:40:56	1.84974	10002.9	20.2871
2023-08-14 10:40:57	1.85083	10001.5	20.2381
2023-08-14 10:40:58	1.85004	9997.82	20.2017
2023-08-14 10:40:59	1.84842	10000	20.2303
2023-08-14 10:41:00	1.85126	9992.78	20.1806
2023-08-14 10:41:01	1.8498	9983.7	20.2571
2023-08-14 10:41:02	1.85208	9973.23	19.8841
2023-08-14 10:41:03	1.85268	9973.21	20.1497
2023-08-14 10:41:04	1.85105	9965.44	19.8927
2023-08-14 10:41:05	1.85038	9959.08	19.7502
2023-08-14 10:41:06	1.85219	9965.29	20.071
2023-08-14 10:41:07	1.85029	9957.82	20.4224
2023-08-14 10:41:08	1.85291	9959.11	20.1667
2023-08-14 10:41:09	1.84548	9956.65	20.7521
2023-08-14 10:41:10	1.84962	9957.25	20.0272
2023-08-14 10:41:11	1.85072	9953.9	19.948
2023-08-14 10:41:12	1.84959	9957.78	19.5992
2023-08-14 10:41:13	1.85097	9957.19	20.4793
2023-08-14 10:41:14	1.84645	9955.87	19.4323
2023-08-14 10:41:15	1.85076	9946	20.3284
2023-08-14 10:41:16	1.85182	9949.76	20.0083
2023-08-14 10:41:17	1.84988	9943.39	20.2915
2023-08-14 10:41:18	1.85389	9944.77	20.0023
2023-08-14 10:41:19	1.85099	9944.79	20.3123
2023-08-14 10:41:20	1.85043	9943.28	20.7413
2023-08-14 10:41:21	1.84994	9937.89	19.7751
2023-08-14 10:41:22	1.85058	9932.19	20.2092
2023-08-14 10:41:23	1.84884	9932.27	20.2805
2023-08-14 10:41:24	1.85238	9929.7	20.1945
2023-08-14 10:41:25	1.85305	9935.82	20.1416
2023-08-14 10:41:26	1.85046	9942.29	19.7687
2023-08-14 10:41:27	1.85104	9950.88	20.2824
2023-08-14 10:41:28	1.85116	9961.21	20.6001
2023-08-14 10:41:29	1.84949	9967.65	20.2454
2023-08-14 10:41:30	1.85194	9977.14	19.8751
2023-08-14 10:41:31	1.84828	9983.87	20.3372
2023-08-14 10:41:32	1.84891	9987.74	20.71
2023-08-14 10:41:33	1.84966	9992.88	20.2211
2023-08-14 10:41:34	1.84918	9992.78	20.6485
2023-08-14 10:41:35	1.85104	9997.59	20.6509
2023-08-14 10:41:36	1.84992	10004	20.5706
2023-08-14 10:41:37	1.85003	10011.1	20.4717
2023-08-14 10:41:38	1.85006	10014.9	20.3468
2023-08-14 10:41:39	1.84797	10019.5	20.8595
2023-08-14 10:41:40	1.84778	10027.9	20.3487
2023-08-14 10:41:41	1.84788	10035.7	20.1631
2023-08-14 10:41:42	1.84892	10041.2	20.1619
2023-08-14 10:41:43	1.84879	10038.3	20.1653
2023-08-14 10:41:44	1.84912	10036.9	20.4488
2023-08-14 10:41:45	1.84968	10032	20.3939
2023-08-14 10:41:46	1.84939	10028.4	20.4175
2023-08-14 10:41:47	1.85172	10021.8	20.5512
2023-08-14 10:41:48	1.84793	10012.9	20.4032
2023-08-14 10:41:49	1.84945	10013.2	20.5169
2023-08-14 10:41:50	1.84932	10004.1	20.5712
2023-08-14 10:41:51	1.84981	10007.1	20.697
2023-08-14 10:41:52	1.84988	10007	20.8054
2023-08-14 10:41:53	1.84961	10007.1	20.3405
2023-08-14 10:41:54	1.85136	10006.4	20.3836
2023-08-14 10:41:55	1.84978	10013.3	20.5479
2023-08-14 10:41:56	1.84898	10013.5	20.4683
2023-08-14 10:41:57	1.84833	10021.4	20.6062
2023-08-14 10:41:58	1.85043	10025.6	20.7178
2023-08-14 10:41:59	1.84963	10027.3	20.3084
2023-08-14 10:42:00	1.85084	10024.1	20.8162
2023-08-14 10:42:01	1.85107	10020.5	20.0218
2023-08-14 10:42:02	1.84836	10026.3	20.3821
2023-08-14 10:42:03	1.84913	10021.5	20.9456
2023-08-14 10:42:04	1.84792	10023.4	20.3702
2023-08-14 10:42:05	1.84978	10026.7	20.9325
2023-08-14 10:42:06	1.84972	10036.8	21.0145
2023-08-14 10:42:07	1.84726	10040.3	20.745
2023-08-14 10:42:08	1.85214	10044.5	20.6282
2023-08-14 10:42:09	1.85024	10045.4	20.4352
2023-08-14 10:42:10	1.85292	10047.6	20.3052
2023-08-14 10:42:11	1.84897	10060.3	20.2633
2023-08-14 10:42:12	1.84848	10065.2	20.6812
2023-08-14 10:42:13	1.84878	10068.9	20.1352
2023-08-14 10:42:14	1.85141	10075.9	20.3715
2023-08-14 10:42:15	1.85068	10089.8	20.8405
2023-08-14 10:42:16	1.84606	10102.5	20.4263
2023-08-14 10:42:17	1.8491	10104.2	20.6377
2023-08-14 10:42:18	1.84822	10109.5	20.5056
2023-08-14 10:42:19	1.84774	10119.6	20.2191
2023-08-14 10:42:20	1.85203	10117.6	20.7999
2023-08-14 10:42:21	1.85047	10124.5	20.6202
2023-08-14 10:42:22	1.85028	10126.8	20.8678
2023-08-14 10:42:23	1.85014	10124.6	20.4001
2023-08-14 10:42:24	1.85324	10116.6	20.5516
2023-08-14 10:42:25	1.85122	10116.8	20.0929
2023-08-14 10:42:26	1.84889	10125	20.7772
2023-08-14 10:42:27	1.85065	10131.7	20.4351
2023-08-14 10:42:28	1.85235	10126.4	20.7142
2023-08-14 10:42:29	1.84917	10121.1	20.4946
2023-08-14 10:42:30	1.84852	10109.3	21.036
2023-08-14 10:42:31	1.8486	10083.5	21.2121
2023-08-14 10:42:32	1.85145	10050	20.8074
2023-08-14 10:42:33	1.85152	10016.6	21.2313
2023-08-14 10:42:34	1.85136	9979.88	21.766
2023-08-14 10:42:35	1.85147	9949.41	22.2603
2023-08-14 10:42:36	1.85023	9914.12	21.9331
2023-08-14 10:42:37	1.85075	9890.12	22.0118
2023-08-14 10:42:38	1.85034	9873.42	22.4656
2023-08-14 10:42:39	1.84811	9849.31	22.3659
2023-08-14 10:42:40	1.85401	9834.41	22.1347
2023-08-14 10:42:41	1.85384	9832.24	22.0498
2023-08-14 10:42:42	1.8499	9824.93	21.9602
2023-08-14 10:42:43	1.85335	9821.84	22.0323
2023-08-14 10:42:44	1.85133	9828.89	22.2137
2023-08-14 10:42:45	1.8503	9826.59	22.2615
2023-08-14 10:42:46	1.85044	9819.25	22.0815
2023-08-14 10:42:47	1.84896	9807.47	22.3794
2023-08-14 10:42:48	1.85102	9802.3	22.1902
2023-08-14 10:42:49	1.8498	9794.09	22.0491
2023-08-14 10:42:50	1.84993	9773.47	21.8428
2023-08-14 10:42:51	1.85234	9737.74	22.3359
2023-08-14 10:42:52	1.85063	9719.23	21.8629
2023-08-14 10:42:53	1.84876	9704.54	22.155
2023-08-14 10:42:54	1.85132	9695.65	22.1618
2023-08-14 10:42:55	1.85213	9690.73	21.4041
2023-08-14 10:42:56	1.85129	9687.57	22.0634
2023-08-14 10:42:57	1.85041	9686.84	21.795
2023-08-14 10:42:58	1.85055	9682.29	21.8349
2023-08-14 10:42:59	1.84951	9679.61	21.9757
2023-08-14 10:43:00	1.84905	9678.26	21.8827
2023-08-14 10:43:01	1.84958	9675.85	22.093
2023-08-14 10:43:02	1.84982	9674.06	22.2583
2023-08-14 10:43:03	1.8469	9672.29	22.2318
2023-08-14 10:43:04	1.85	9671.33	21.9398
2023-08-14 10:43:05	1.84797	9660.91	22.3187
2023-08-14 10:43:06	1.85034	9654.81	21.6883
2023-08-14 10:43:07	1.84991	9644.46	21.9655
2023-08-14 10:43:08	1.84849	9635.7	21.7571
2023-08-14 10:43:09	1.84918	9636.2	21.7885
2023-08-14 10:43:10	1.85093	9640.21	21.9086
2023-08-14 10:43:11	1.85148	9647.55	21.7297
2023-08-14 10:43:12	1.8495	9644.7	21.8245
2023-08-14 10:43:13	1.84989	9644.02	21.8478
2023-08-14 10:43:14	1.85184	9642.47	21.6201
2023-08-14 10:43:15	1.85022	9636.51	21.4759
2023-08-14 10:43:16	1.85135	9628.99	21.8042
2023-08-14 10:43:17	1.84875	9626.06	21.9424
2023-08-14 10:43:18	1.84713	9624.89	21.7686
2023-08-14 10:43:19	1.84722	9625.62	21.6251
2023-08-14 10:43:20	1.84674	9632.92	21.0294
2023-08-14 10:43:21	1.85035	9635.73	21.521
2023-08-14 10:43:22	1.85028	9630.72	21.2442
2023-08-14 10:43:23	1.85087	9631.01	21.4775
2023-08-14 10:43:24	1.84616	9624.08	21.7718
2023-08-14 10:43:25	1.8501	9625.72	21.0191
2023-08-14 10:43:26	1.84904	9640.95	21.3748
2023-08-14 10:43:27	1.84418	9643.29	21.428
2023-08-14 10:43:28	1.8453	9652.86	21.0287
2023-08-14 10:43:29	1.8486	9657.07	21.0864
2023-08-14 10:43:30	1.84827	9658.35	20.9178
2023-08-14 10:43:31	1.84842	9653.96	21.368
2023-08-14 10:43:32	1.84863	9642.9	21.3294
2023-08-14 10:43:33	1.84772	9640.81	21.165
2023-08-14 10:43:34	1.84916	9635.14	21.3711
2023-08-14 10:43:35	1.84863	9630.15	21.2857
2023-08-14 10:43:36	1.8485	9626.61	21.392
2023-08-14 10:43:37	1.84482	9622.35	22.0271
2023-08-14 10:43:38	1.84736	9620.26	21.5717
2023-08-14 10:43:39	1.84754	9614.88	21.0425
2023-08-14 10:43:40	1.84748	9611.94	21.5456
2023-08-14 10:43:41	1.84369	9622.56	20.5876
2023-08-14 10:43:42	1.84442	9632.94	20.0796
2023-08-14 10:43:43	1.84168	9644.13	20.0502
2023-08-14 10:43:44	1.84067	9658.72	19.5066
2023-08-14 10:43:45	1.84212	9668.86	19.6111
2023-08-14 10:43:46	1.84181	9682.75	19.3905
2023-08-14 10:43:47	1.84091	9687.02	19.2143
2023-08-14 10:43:48	1.84063	9692.82	19.3229
2023-08-14 10:43:49	1.84134	9685.95	19.6956
2023-08-14 10:43:50	1.84034	9679.51	19.6167
2023-08-14 10:43:51	1.84397	9674.7	20.4475
2023-08-14 10:43:52	1.84539	9673.04	20.9882
2023-08-14 10:43:53	1.84274	9665.17	20.4095
2023-08-14 10:43:54	1.845	9666.68	20.6059
2023-08-14 10:43:55	1.84674	9656.73	20.6845
2023-08-14 10:43:56	1.84444	9652.46	20.5409
2023-08-14 10:43:57	1.84636	9644.6	20.1908
2023-08-14 10:43:58	1.8469	9628.75	20.9247
2023-08-14 10:43:59	1.84587	9621.33	21.0202
2023-08-14 10:44:00	1.84599	9607.65	21.3485
2023-08-14 10:44:01	1.84531	9594.56	21.1069
2023-08-14 10:44:02	1.84593	9579.99	20.8038
2023-08-14 10:44:03	1.84429	9566.82	21.0552
2023-08-14 10:44:04	1.84375	9559.28	20.8119
2023-08-14 10:44:05	1.84623	9547.52	21.0184
2023-08-14 10:44:06	1.84364	9536.37	20.8307
2023-08-14 10:44:07	1.84433	9536.26	20.6317
2023-08-14 10:44:08	1.84738	9526.15	21.5019
2023-08-14 10:44:09	1.84298	9514.71	21.0249
2023-08-14 10:44:10	1.84406	9510.91	21.081
2023-08-14 10:44:11	1.84523	9508.07	21.2552
2023-08-14 10:44:12	1.84571	9499.98	21.1478
2023-08-14 10:44:13	1.84656	9494.59	21.4608
2023-08-14 10:44:14	1.84472	9494.56	20.678
2023-08-14 10:44:15	1.84205	9487.01	21.1165
2023-08-14 10:44:16	1.84452	9478.7	20.8607
2023-08-14 10:44:17	1.8451	9463.34	20.7976
2023-08-14 10:44:18	1.84735	9460.65	21.3082
2023-08-14 10:44:19	1.845	9456.48	20.9728
2023-08-14 10:44:20	1.84495	9450.57	21.4079
2023-08-14 10:44:21	1.84464	9456.22	20.8301
2023-08-14 10:44:22	1.84759	9457.68	21.0042
2023-08-14 10:44:23	1.84229	9452.75	21.3672
2023-08-14 10:44:24	1.84677	9452.12	21.0369
2023-08-14 10:44:25	1.84429	9452.03	20.8936
2023-08-14 10:44:26	1.84079	9459.44	20.4852
2023-08-14 10:44:27	1.83995	9484.99	19.8972
2023-08-14 10:44:28	1.8391	9518.01	19.755
2023-08-14 10:44:29	1.83895	9542.2	19.3038
2023-08-14 10:44:30	1.83801	9564.91	19.6867
2023-08-14 10:44:31	1.83716	9584.65	19.2416
2023-08-14 10:44:32	1.83864	9610.74	19.69
2023-08-14 10:44:33	1.8357	9619.04	19.8879
2023-08-14 10:44:34	1.83761	9621.72	19.4799
2023-08-14 10:44:35	1.83944	9615.39	19.5932
2023-08-14 10:44:36	1.83922	9608.76	19.4948
2023-08-14 10:44:37	1.83827	9599.97	19.516
2023-08-14 10:44:38	1.83636	9596.46	19.6199
2023-08-14 10:44:39	1.83613	9596.46	19.4247
2023-08-14 10:44:40	1.83436	9597.55	19.3305
2023-08-14 10:44:41	1.836	9599.61	18.6239
2023-08-14 10:44:42	1.8352	9600.48	19.2231
2023-08-14 10:44:43	1.83546	9604.66	18.7159
2023-08-14 10:44:44	1.83758	9610.8	18.7894
2023-08-14 10:44:45	1.83813	9616.15	18.9356
2023-08-14 10:44:46	1.8369	9625.27	18.6924
2023-08-14 10:44:47	1.83526	9634.36	18.4237
2023-08-14 10:44:48	1.83562	9648.95	18.7801
2023-08-14 10:44:49	1.83555	9655.87	18.7216
2023-08-14 10:44:50	1.83763	9657.65	18.7663
2023-08-14 10:44:51	1.83418	9670.23	18.4436
2023-08-14 10:44:52	1.83433	9675.83	18.4964
2023-08-14 10:44:53	1.83436	9681.49	18.5753
2023-08-14 10:44:54	1.83746	9677.04	18.5991
2023-08-14 10:44:55	1.83365	9682.34	19.0156
2023-08-14 10:44:56	1.83703	9682.79	18.7082
2023-08-14 10:44:57	1.8384	9678.45	18.6547
2023-08-14 10:44:58	1.83475	9683.95	18.6301
2023-08-14 10:44:59	1.83544	9683.76	18.6298
2023-08-14 10:45:00	1.83577	9683	18.9219
2023-08-14 10:45:01	1.83601	9678.76	19.2965
2023-08-14 10:45:02	1.83517	9679.18	18.561
2023-08-14 10:45:03	1.83439	9679.35	18.709
2023-08-14 10:45:04	1.83635	9682.63	18.9455
2023-08-14 10:45:05	1.83877	9683.38	18.8854
2023-08-14 10:45:06	1.83794	9681.36	19.0419
2023-08-14 10:45:07	1.83363	9678.06	18.6568
2023-08-14 10:45:08	1.83496	9684.39	19.1187
2023-08-14 10:45:09	1.83593	9682.91	19.1717
2023-08-14 10:45:10	1.83449	9679.37	18.6932
2023-08-14 10:45:11	1.8324	9688.04	19.0464
2023-08-14 10:45:12	1.83624	9686.4	18.8902
2023-08-14 10:45:13	1.83547	9685.75	19.2858
2023-08-14 10:45:14	1.83656	9687.44	18.7661
2023-08-14 10:45:15	1.83604	9686.94	18.3313
2023-08-14 10:45:16	1.83698	9681.73	19.2641
2023-08-14 10:45:17	1.83379	9686.35	18.7259
2023-08-14 10:45:18	1.83518	9688.97	18.3178
2023-08-14 10:45:19	1.83335	9685.08	18.8465
2023-08-14 10:45:20	1.83506	9685	18.8814
2023-08-14 10:45:21	1.83695	9683.24	18.9517
2023-08-14 10:45:22	1.83341	9674.66	18.8649
2023-08-14 10:45:23	1.83543	9673.23	19.355
2023-08-14 10:45:24	1.83627	9660.58	19.2171
2023-08-14 10:45:25	1.83591	9658.05	18.8351
2023-08-14 10:45:26	1.83819	9642.48	19.1312
2023-08-14 10:45:27	1.83903	9634.17	19.4683
2023-08-14 10:45:28	1.83498	9633.23	19.4457
2023-08-14 10:45:29	1.83886	9626.89	19.2477
2023-08-14 10:45:30	1.83743	9622.07	19.7547
2023-08-14 10:45:31	1.83555	9624.88	19.9706
2023-08-14 10:45:32	1.83552	9622.49	19.8445
2023-08-14 10:45:33	1.83843	9620.55	19.8995
2023-08-14 10:45:34	1.83668	9620.88	19.9005
2023-08-14 10:45:35	1.83761	9612.92	19.781
2023-08-14 10:45:36	1.83496	9613.86	19.8872
2023-08-14 10:45:37	1.83743	9614.95	19.2595
2023-08-14 10:45:38	1.83199	9624.07	19.0689
2023-08-14 10:45:39	1.83667	9627.76	19.0758
2023-08-14 10:45:40	1.83337	9645.2	18.8713
2023-08-14 10:45:41	1.83417	9659.4	19.0319
2023-08-14 10:45:42	1.8323	9670.16	19.5118
2023-08-14 10:45:43	1.83262	9679.33	19.0841
2023-08-14 10:45:44	1.834	9700.92	18.5051
2023-08-14 10:45:45	1.83341	9731.3	18.9514
2023-08-14 10:45:46	1.83404	9763.5	19.1781
2023-08-14 10:45:47	1.83233	9792.41	19.1961
2023-08-14 10:45:48	1.83172	9804.72	18.8094
2023-08-14 10:45:49	1.83411	9805.37	18.8822
2023-08-14 10:45:50	1.83312	9811.04	18.7197
2023-08-14 10:45:51	1.8329	9823.56	18.7583
2023-08-14 10:45:52	1.83292	9845.05	19.5251
2023-08-14 10:45:53	1.83281	9857.78	19.4559
2023-08-14 10:45:54	1.83367	9872.29	18.5252
2023-08-14 10:45:55	1.83305	9884.47	19.0366
2023-08-14 10:45:56	1.833	9895.18	18.6888
2023-08-14 10:45:57	1.83317	9885.61	19.3325
2023-08-14 10:45:58	1.83259	9866.35	19.3268
2023-08-14 10:45:59	1.83547	9837.57	19.7731
[truncated: 287,980+ more rows]

## Sheet: S2-XPod raw data
datetime	volt	Fig2600	Fig2602	Fig2611	heat_2611	E002611	heat_E00_2611	E2V	heat_E2V	Alphasense	temperature	pressure	humidity	NULL1	NULL2	NULL3	NULL4	NULL5	NULL6	NULL7	NULL8	MQ4
2023-08-14T10:15:11	13.22	16356	18570	19259	22	5346	25	2921	65535	1280	22.19	857	42.56									19755
2023-08-14T10:15:12	14.21	14853	16934	6479	22	5345	24	2922	65535	1185	21.98	857.01	42.2									23842
2023-08-14T10:15:14	14.16	12477	16580	3696	22	1499	24	2923	65535	1090	21.81	857.01	41.97									24929
2023-08-14T10:15:15	13.84	10539	16286	2711	21	1052	23	2926	65535	1010	21.68	857.02	41.82									25106
2023-08-14T10:15:17	14.06	9224	16006	2124	21	893	23	2920	65535	940	21.58	857.02	41.7									24888
2023-08-14T10:15:18	14.11	8284	15733	1747	21	794	23	2926	65534	889	21.51	857.02	41.58									22817
2023-08-14T10:15:20	13.69	7545	15486	1501	22	727	23	2920	65535	845	21.45	857.01	41.5									19850
2023-08-14T10:15:21	13.74	6942	15259	1333	21	680	23	2920	65535	802	21.41	857	41.42									16324
2023-08-14T10:15:23	13.81	6444	15056	1210	21	646	23	2920	65535	761	21.39	857	41.35									13179
2023-08-14T10:15:24	14.16	6031	14859	1116	21	621	23	2924	65535	732	21.37	856.99	41.3									11310
2023-08-14T10:15:26	13.79	5685	14677	1043	21	603	23	2921	65535	709	21.35	857	41.24									9954
2023-08-14T10:15:27	14.16	5392	14503	984	21	589	23	2926	65535	684	21.34	857.01	41.2									8850
2023-08-14T10:15:29	14.13	5141	14338	934	21	580	23	2926	65535	672	21.34	857.01	41.17									7960
2023-08-14T10:15:30	14.23	4924	14179	893	21	573	23	2921	65535	656	21.33	857.01	41.13									7244
2023-08-14T10:15:32	14.16	4734	14025	857	21	569	23	2924	65534	641	21.33	856.99	41.08									6665
2023-08-14T10:15:33	14.23	4566	13878	826	21	566	23	2920	65535	632	21.33	857	41.05									6195
2023-08-14T10:15:35	13.84	4417	13735	798	21	565	23	2921	65535	616	21.33	857	41.02									5816
2023-08-14T10:15:36	13.84	4283	13598	774	21	564	23	2924	65535	606	21.33	857	41.01									5504
2023-08-14T10:15:38	13.81	4163	13465	752	21	565	23	2925	65535	600	21.33	857	41									5244
2023-08-14T10:15:39	13.84	4053	13337	733	21	566	23	2924	65535	592	21.34	857	40.97									5026
2023-08-14T10:15:41	13.84	3952	13213	715	21	568	23	2920	65535	593	21.34	857	40.94									4841
2023-08-14T10:15:42	13.96	3858	13094	699	21	571	23	2926	65535	590	21.34	857	40.93									4682
2023-08-14T10:15:44	13.79	3771	12979	684	21	574	23	2923	65535	587	21.34	857	40.92									4545
2023-08-14T10:15:45	14.23	3689	12867	671	21	577	23	2926	65535	588	21.35	857	40.9									4425
2023-08-14T10:15:47	14.13	3612	12759	658	21	581	23	2924	65535	581	21.35	857	40.9									4320
2023-08-14T10:15:48	14.21	3539	12653	647	21	585	23	2923	65535	576	21.35	856.99	40.88									4226
2023-08-14T10:15:50	14.23	3471	12550	636	21	588	23	2923	65535	572	21.36	856.99	40.87									4144
2023-08-14T10:15:51	13.79	3405	12450	626	21	593	23	2924	65535	569	21.36	856.99	40.85									4069
2023-08-14T10:15:53	13.79	3342	12353	618	21	597	23	2924	65535	571	21.36	856.99	40.84									4004
2023-08-14T10:15:54	14.21	3283	12261	609	21	602	23	2921	65535	563	21.37	856.99	40.83									3946
2023-08-14T10:15:56	14.21	3225	12164	602	21	607	23	2920	65535	557	21.37	856.99	40.83									3891
2023-08-14T10:15:57	14.13	3169	12072	594	21	611	23	2923	65535	554	21.38	856.98	40.8									3843
2023-08-14T10:15:59	14.01	3115	11982	587	21	616	23	2924	65535	557	21.38	856.99	40.8									3799
2023-08-14T10:16:00	14.16	3062	11893	581	21	620	23	2924	65535	557	21.39	857	40.8									3759
2023-08-14T10:16:02	13.79	3011	11804	575	21	625	23	2921	65535	554	21.39	856.99	40.79									3722
2023-08-14T10:16:03	13.81	2962	11717	570	21	630	23	2920	65535	555	21.4	856.99	40.79									3689
2023-08-14T10:16:05	14.21	2913	11631	564	21	635	23	2921	65535	556	21.4	856.99	40.78									3658
2023-08-14T10:16:06	13.81	2866	11546	560	21	640	23	2920	65535	552	21.41	856.99	40.78									3630
2023-08-14T10:16:08	13.76	2819	11462	555	21	645	23	2926	65535	552	21.41	856.99	40.77									3604
2023-08-14T10:16:09	14.16	2774	11378	551	21	650	23	2924	65535	549	21.42	856.98	40.76									3580
2023-08-14T10:16:11	14.21	2729	11295	547	21	655	23	2919	65535	555	21.43	856.98	40.77									3558
2023-08-14T10:16:12	13.84	2685	11211	543	21	660	23	2924	65535	559	21.43	856.99	40.74									3538
2023-08-14T10:16:14	14.18	2641	11128	539	21	664	23	2922	65535	558	21.44	856.99	40.74									3518
2023-08-14T10:16:15	14.21	2599	11046	536	21	669	23	2920	65535	563	21.44	856.99	40.75									3500
2023-08-14T10:16:17	13.84	2557	10965	532	21	674	23	2926	65535	557	21.45	857	40.75									3484
2023-08-14T10:16:18	14.11	2515	10884	530	21	679	23	2926	65535	562	21.45	857	40.72									3468
2023-08-14T10:16:20	13.81	2475	10805	526	21	684	23	2918	65534	561	21.46	856.99	40.72									3454
2023-08-14T10:16:21	13.76	2435	10726	524	21	688	23	2926	65535	564	21.47	856.99	40.72									3441
2023-08-14T10:16:23	14.11	2396	10648	521	22	693	23	2923	65535	561	21.47	857.01	40.72									3429
2023-08-14T10:16:24	13.76	2358	10571	519	21	698	23	2921	65534	561	21.48	857.01	40.7									3417
2023-08-14T10:16:26	13.79	2320	10497	517	21	703	23	2918	65535	557	21.49	857.01	40.7									3408
2023-08-14T10:16:27	13.76	2282	10417	514	21	707	23	2919	65535	557	21.49	857.01	40.69									3396
2023-08-14T10:16:29	13.76	2246	10342	512	21	711	23	2918	65535	559	21.5	857.01	40.69									3387
2023-08-14T10:16:30	13.76	2211	10267	510	21	715	23	2916	65535	564	21.51	857.02	40.69									3379
2023-08-14T10:16:32	13.81	2176	10193	508	21	719	23	2918	65535	566	21.51	857.02	40.68									3370
2023-08-14T10:16:33	13.76	2142	10120	507	21	724	23	2924	65535	566	21.52	857.01	40.68									3362
2023-08-14T10:16:35	14.18	2108	10047	505	21	728	23	2916	65535	563	21.53	857.01	40.67									3355
2023-08-14T10:16:36	14.18	2076	9975	504	21	733	23	2916	65535	567	21.53	857.01	40.66									3348
2023-08-14T10:16:38	13.86	2045	9904	502	21	737	23	2916	65535	573	21.54	857.01	40.66									3342
2023-08-14T10:16:39	14.18	2014	9833	500	21	741	23	2918	65535	571	21.55	857	40.66									3336
2023-08-14T10:16:41	13.84	1984	9764	499	21	745	23	2913	65535	571	21.56	857	40.65									3330
2023-08-14T10:16:42	14.13	1956	9695	498	21	749	23	2912	65535	566	21.56	857	40.65									3325
2023-08-14T10:16:44	13.81	1928	9626	497	21	753	23	2914	65535	564	21.57	857	40.64									3320
2023-08-14T10:16:45	14.11	1901	9559	496	21	757	23	2911	65535	568	21.58	857	40.63									3315
2023-08-14T10:16:47	14.21	1875	9492	495	21	761	23	2918	65535	575	21.59	857	40.63									3311
2023-08-14T10:16:48	13.76	1849	9426	493	21	765	23	2910	65535	571	21.59	857	40.63									3307
2023-08-14T10:16:50	13.76	1824	9361	492	21	768	23	2913	65535	567	21.6	857	40.63									3303
2023-08-14T10:16:51	13.76	1800	9296	492	21	772	23	2910	65535	567	21.61	857	40.61									3299
2023-08-14T10:16:53	13.81	1777	9232	491	21	776	23	2916	65535	566	21.62	857.01	40.6									3296
2023-08-14T10:16:54	13.79	1755	9169	490	21	779	23	2912	65535	566	21.63	857.01	40.6									3293
2023-08-14T10:16:56	14.18	1733	9106	489	21	782	23	2911	65535	561	21.64	857.01	40.58									3290
2023-08-14T10:16:57	14.11	1712	9046	488	21	786	23	2914	65535	561	21.65	857.01	40.59									3287
2023-08-14T10:16:59	13.79	1692	8982	488	21	790	23	2907	65535	563	21.66	857	40.58									3284
2023-08-14T10:17:00	14.08	1672	8921	487	21	793	23	2912	65535	557	21.66	857	40.57									3281
2023-08-14T10:17:02	14.21	1653	8862	486	21	796	24	2911	65535	564	21.67	857	40.58									3280
2023-08-14T10:17:03	13.81	1634	8802	485	21	799	23	2910	65535	566	21.68	857	40.56									3278
2023-08-14T10:17:05	13.67	1616	8743	485	21	803	23	2908	65535	568	21.69	857.01	40.56									3275
2023-08-14T10:17:06	13.79	1599	8684	484	21	806	23	2909	65535	568	21.7	857.01	40.56									3274
2023-08-14T10:17:08	13.76	1582	8627	483	21	809	23	2914	65535	569	21.7	857	40.55									3271
2023-08-14T10:17:09	13.81	1566	8570	483	21	812	23	2913	65535	568	21.71	857	40.54									3270
2023-08-14T10:17:11	13.74	1550	8513	482	21	815	23	2908	65535	567	21.72	857	40.54									3268
2023-08-14T10:17:12	14.18	1534	8457	482	22	818	23	2913	65535	572	21.73	857	40.53									3267
2023-08-14T10:17:14	13.81	1519	8402	482	21	821	23	2908	65535	573	21.74	857	40.52									3266
2023-08-14T10:17:15	14.11	1504	8347	481	21	824	23	2906	65535	573	21.75	857	40.52									3264
2023-08-14T10:17:17	14.03	1491	8293	480	21	826	23	2904	65535	572	21.76	857.01	40.51									3263
2023-08-14T10:17:18	14.08	1476	8239	480	21	828	23	2906	65535	568	21.77	857.01	40.5									3263
2023-08-14T10:17:20	13.81	1463	8186	479	21	832	23	2904	65535	575	21.78	857	40.49									3261
2023-08-14T10:17:21	14.08	1450	8133	479	21	834	24	2911	65535	578	21.79	857.01	40.5									3260
2023-08-14T10:17:23	13.81	1438	8083	479	21	837	23	2907	65535	579	21.8	857.01	40.5									3261
2023-08-14T10:17:24	13.76	1425	8029	478	21	839	23	2903	65535	574	21.81	857.01	40.48									3259
2023-08-14T10:17:26	14.18	1413	7977	478	21	842	23	2905	65535	571	21.82	857.01	40.47									3258
2023-08-14T10:17:27	13.74	1401	7926	478	21	844	23	2906	65535	572	21.83	857	40.47									3258
2023-08-14T10:17:29	13.74	1390	7876	477	21	847	23	2904	65535	577	21.84	857.01	40.47									3258
2023-08-14T10:17:30	14.18	1378	7827	477	21	849	23	2908	65535	573	21.84	857.02	40.45									3257
2023-08-14T10:17:32	14.18	1367	7778	477	21	851	23	2906	65535	578	21.85	857.02	40.43									3256
2023-08-14T10:17:33	13.79	1357	7729	476	21	854	23	2900	65534	579	21.86	857.02	40.44									3256
2023-08-14T10:17:35	13.79	1346	7681	476	21	856	23	2898	65535	572	21.87	857.02	40.43									3256
2023-08-14T10:17:36	14.13	1336	7633	476	21	858	23	2899	65535	571	21.88	857.02	40.41									3256
2023-08-14T10:17:38	14.11	1326	7585	476	21	860	23	2901	65535	577	21.89	857.01	40.43									3255
2023-08-14T10:17:39	13.72	1316	7538	476	21	862	24	2897	65535	567	21.9	857.02	40.42									3255
2023-08-14T10:17:41	13.94	1307	7492	475	21	864	23	2898	65535	565	21.91	857.02	40.39									3255
2023-08-14T10:17:42	13.74	1297	7445	475	21	866	23	2898	65535	567	21.92	857.02	40.39									3255
2023-08-14T10:17:44	14.11	1288	7400	475	21	867	23	2903	65535	569	21.93	857.02	40.37									3255
2023-08-14T10:17:45	14.11	1279	7354	474	21	870	23	2898	65535	568	21.94	857.01	40.38									3255
2023-08-14T10:17:47	13.76	1270	7310	474	21	871	23	2897	65535	567	21.95	857.01	40.36									3255
2023-08-14T10:17:48	13.86	1262	7268	474	21	873	23	2898	65535	575	21.95	857.02	40.35									3256
2023-08-14T10:17:50	14.18	1253	7222	474	21	875	23	2903	65535	570	21.96	857.01	40.35									3255
2023-08-14T10:17:51	14.08	1245	7178	474	21	877	23	2896	65534	573	21.97	857.02	40.35									3255
2023-08-14T10:17:53	13.76	1237	7135	473	21	879	23	2896	65535	573	21.98	857.02	40.34									3256
2023-08-14T10:17:54	13.76	1229	7092	473	21	880	23	2894	65535	576	21.99	857.01	40.33									3256
2023-08-14T10:17:56	13.99	1222	7050	473	21	882	24	2901	65535	576	22	857.01	40.31									3256
2023-08-14T10:17:57	13.74	1214	7009	473	21	883	23	2899	65535	581	22.01	857.01	40.31									3257
2023-08-14T10:17:59	14.18	1207	6967	473	21	885	23	2894	65535	584	22.02	857.01	40.31									3257
2023-08-14T10:18:00	13.79	1199	6926	473	21	886	23	2894	65535	581	22.03	857.01	40.3									3257
2023-08-14T10:18:02	13.74	1192	6886	473	21	888	23	2898	65535	574	22.04	857.01	40.27									3257
2023-08-14T10:18:03	14.08	1185	6845	472	22	889	23	2893	65535	576	22.05	857.01	40.27									3258
2023-08-14T10:18:05	13.74	1178	6805	472	21	890	23	2896	65535	579	22.06	857.01	40.26									3258
2023-08-14T10:18:06	13.79	1171	6766	472	21	892	23	2893	65535	578	22.07	857.01	40.26									3259
2023-08-14T10:18:08	14.16	1164	6727	472	21	893	23	2893	65535	575	22.07	857.02	40.26									3259
2023-08-14T10:18:09	14.11	1158	6689	472	21	894	23	2890	65535	570	22.08	857.02	40.23									3259
2023-08-14T10:18:11	14.13	1152	6651	472	21	896	23	2888	65535	571	22.09	857.02	40.23									3260
2023-08-14T10:18:12	13.74	1146	6613	472	21	897	23	2889	65535	574	22.1	857.02	40.23									3260
2023-08-14T10:18:14	13.81	1139	6575	472	21	898	23	2892	65535	576	22.11	857.02	40.2									3261
2023-08-14T10:18:15	13.74	1133	6538	472	21	899	23	2889	65535	567	22.12	857.02	40.2									3261
2023-08-14T10:18:17	14.08	1127	6502	472	21	900	24	2888	65535	571	22.13	857.01	40.19									3262
2023-08-14T10:18:18	14.16	1121	6465	472	21	901	23	2888	65535	573	22.14	857.01	40.18									3262
2023-08-14T10:18:20	13.84	1116	6431	472	21	903	23	2889	65535	577	22.15	857.01	40.17									3264
2023-08-14T10:18:21	14.16	1110	6394	471	21	903	23	2888	65535	578	22.16	857.02	40.16									3264
2023-08-14T10:18:23	14.16	1104	6359	471	21	904	23	2890	65535	578	22.17	857.02	40.16									3264
2023-08-14T10:18:24	13.79	1099	6324	471	21	905	23	2890	65535	573	22.17	857.02	40.14									3265
2023-08-14T10:18:26	13.74	1093	6289	471	21	906	23	2893	65535	568	22.18	857.02	40.14									3265
2023-08-14T10:18:27	13.76	1088	6255	471	22	906	23	2894	65535	571	22.19	857.01	40.13									3266
2023-08-14T10:18:29	13.74	1083	6221	471	21	908	23	2888	65535	570	22.2	857.02	40.13									3266
2023-08-14T10:18:30	13.74	1077	6188	471	22	908	23	2889	65535	577	22.21	857.02	40.12									3267
2023-08-14T10:18:32	13.76	1072	6155	471	21	909	23	2888	65535	578	22.22	857.01	40.12									3268
2023-08-14T10:18:33	13.74	1067	6122	471	21	910	23	2890	65535	575	22.23	857.02	40.09									3268
2023-08-14T10:18:35	14.08	1063	6089	471	22	911	23	2890	65535	568	22.24	857.03	40.08									3269
2023-08-14T10:18:36	13.76	1057	6057	471	21	911	23	2889	65535	569	22.25	857.03	40.07									3269
2023-08-14T10:18:38	13.91	1053	6026	471	21	912	23	2888	65535	571	22.26	857.02	40.07									3270
2023-08-14T10:18:39	13.79	1048	5994	471	22	912	23	2888	65535	579	22.27	857.02	40.05									3271
2023-08-14T10:18:41	13.81	1044	5963	471	22	913	23	2888	65535	582	22.28	857.02	40.05									3272
2023-08-14T10:18:42	13.74	1039	5932	471	21	914	23	2893	65535	578	22.29	857.02	40.04									3272
2023-08-14T10:18:43	14.03	1035	5902	471	21	914	24	2889	65535	574	22.3	857.02	40.03									3273
2023-08-14T10:18:45	13.96	1030	5873	471	21	915	23	2888	65535	576	22.31	857.03	40.03									3275
2023-08-14T10:18:46	13.79	1026	5842	471	21	915	24	2891	65535	572	22.32	857.03	40.01									3274
2023-08-14T10:18:48	13.79	1022	5813	471	21	915	23	2889	65535	573	22.32	857.04	40.01									3275
2023-08-14T10:18:49	14.16	1017	5783	471	21	916	23	2893	65535	568	22.33	857.04	40									3276
2023-08-14T10:18:51	13.76	1013	5755	471	21	916	23	2891	65535	581	22.34	857.03	39.98									3277
2023-08-14T10:18:52	13.74	1009	5726	471	22	917	24	2893	65535	583	22.35	857.03	39.99									3277
2023-08-14T10:18:54	14.08	1005	5697	471	21	917	23	2892	65535	585	22.36	857.03	39.96									3278
2023-08-14T10:18:55	13.74	1001	5669	471	21	917	23	2890	65535	581	22.37	857.03	39.95									3278
2023-08-14T10:18:57	14.16	997	5642	471	21	917	23	2889	65535	578	22.39	857.03	39.95									3280
2023-08-14T10:18:58	14.08	993	5614	471	21	917	23	2893	65535	579	22.4	857.03	39.94									3280
2023-08-14T10:19:00	13.74	989	5587	470	21	918	23	2889	65535	581	22.4	857.03	39.92									3280
2023-08-14T10:19:01	14.06	986	5561	471	21	918	23	2889	65535	580	22.41	857.03	39.92									3281
2023-08-14T10:19:03	14.11	982	5534	471	21	918	23	2892	65535	579	22.42	857.03	39.91									3282
2023-08-14T10:19:04	13.74	979	5508	471	21	918	23	2885	65535	581	22.43	857.03	39.9									3282
2023-08-14T10:19:06	14.08	975	5482	470	21	919	24	2890	65535	587	22.44	857.04	39.9									3283
2023-08-14T10:19:07	13.74	971	5456	471	21	918	24	2885	65535	591	22.45	857.04	39.89									3284
2023-08-14T10:19:09	14.01	968	5431	471	21	918	23	2891	65535	579	22.46	857.04	39.88									3285
2023-08-14T10:19:10	13.99	964	5408	471	21	919	23	2885	65535	579	22.47	857.04	39.86									3287
2023-08-14T10:19:12	14.06	961	5381	471	21	918	24	2886	65535	576	22.48	857.03	39.86									3286
2023-08-14T10:19:13	14.11	957	5357	471	22	918	23	2885	65535	577	22.49	857.04	39.85									3287
2023-08-14T10:19:15	13.74	954	5333	471	21	918	23	2887	65535	573	22.5	857.05	39.84									3288
2023-08-14T10:19:16	14.08	951	5308	471	21	918	23	2886	65535	577	22.51	857.05	39.83									3289
2023-08-14T10:19:18	13.79	948	5284	471	21	918	23	2883	65535	581	22.52	857.05	39.83									3289
2023-08-14T10:19:19	14.08	944	5261	471	21	918	23	2887	65535	583	22.53	857.04	39.82									3290
2023-08-14T10:19:21	13.74	941	5237	471	21	918	23	2881	65535	585	22.53	857.04	39.81									3291
2023-08-14T10:19:22	13.79	938	5214	471	21	918	23	2885	65535	583	22.54	857.04	39.8									3292
2023-08-14T10:19:24	14.08	935	5192	471	21	917	23	2885	65535	578	22.55	857.04	39.8									3292
2023-08-14T10:19:25	13.74	932	5169	471	21	917	23	2885	65535	572	22.56	857.04	39.78									3293
2023-08-14T10:19:27	13.79	929	5147	471	21	917	23	2884	65535	573	22.57	857.04	39.76									3294
2023-08-14T10:19:28	14.16	926	5125	471	21	916	23	2883	65535	570	22.58	857.04	39.77									3294
2023-08-14T10:19:30	13.74	923	5103	471	21	916	23	2883	65535	573	22.59	857.04	39.77									3295
2023-08-14T10:19:31	14.16	920	5081	471	22	916	23	2883	65535	575	22.6	857.04	39.76									3296
2023-08-14T10:19:33	13.74	917	5060	471	22	916	24	2889	65535	577	22.61	857.04	39.74									3297
2023-08-14T10:19:34	13.76	914	5039	471	21	915	24	2883	65535	581	22.61	857.05	39.73									3297
2023-08-14T10:19:36	13.74	912	5020	471	22	915	23	2882	65535	580	22.62	857.05	39.72									3299
2023-08-14T10:19:37	13.74	909	4998	471	21	914	23	2887	65535	580	22.63	857.05	39.72									3299
2023-08-14T10:19:39	13.96	906	4977	471	21	914	24	2883	65535	583	22.64	857.06	39.7									3300
2023-08-14T10:19:40	13.81	903	4957	471	21	914	23	2887	65535	583	22.65	857.06	39.69									3300
2023-08-14T10:19:42	14.08	901	4937	471	21	913	23	2885	65535	588	22.66	857.05	39.69									3301
2023-08-14T10:19:43	13.79	898	4917	471	21	913	24	2880	65535	583	22.67	857.06	39.67									3302
2023-08-14T10:19:45	13.74	896	4897	471	21	912	23	2885	65535	581	22.67	857.05	39.68									3302
2023-08-14T10:19:46	14.16	893	4878	471	21	912	23	2880	65535	584	22.68	857.05	39.67									3303
2023-08-14T10:19:48	14.08	891	4859	471	21	911	23	2887	65535	578	22.69	857.05	39.67									3304
2023-08-14T10:19:49	14.16	888	4840	471	21	911	23	2885	65535	579	22.7	857.05	39.64									3305
2023-08-14T10:19:51	13.74	885	4821	471	21	910	23	2884	65535	572	22.71	857.05	39.64									3305
2023-08-14T10:19:52	13.74	883	4803	471	22	909	23	2881	65535	574	22.72	857.06	39.64									3306
2023-08-14T10:19:54	13.74	881	4784	471	21	909	23	2880	65535	574	22.73	857.05	39.61									3307
2023-08-14T10:19:55	13.76	878	4766	471	21	908	23	2884	65535	576	22.73	857.05	39.61									3307
2023-08-14T10:19:57	14.13	876	4748	471	22	907	23	2879	65535	572	22.74	857.04	39.61									3308
2023-08-14T10:19:58	13.72	874	4731	471	22	906	23	2879	65535	573	22.75	857.05	39.6									3309
2023-08-14T10:20:00	14.08	871	4713	471	21	906	23	2882	65535	581	22.76	857.06	39.59									3310
2023-08-14T10:20:01	14.13	869	4695	471	21	905	24	2881	65535	581	22.77	857.05	39.59									3311
2023-08-14T10:20:03	13.74	866	4678	471	21	904	24	2884	65535	582	22.78	857.05	39.57									3312
2023-08-14T10:20:04	13.74	863	4660	471	21	903	23	2881	65535	588	22.79	857.05	39.56									3312
2023-08-14T10:20:06	14.16	860	4643	471	21	902	24	2879	65535	587	22.79	857.04	39.56									3313
2023-08-14T10:20:07	13.74	858	4626	471	21	902	24	2881	65535	588	22.8	857.04	39.54									3315
2023-08-14T10:20:09	13.74	855	4609	471	22	901	23	2884	65535	585	22.81	857.04	39.53									3315
2023-08-14T10:20:10	13.74	853	4593	471	21	900	23	2881	65535	579	22.82	857.04	39.52									3315
2023-08-14T10:20:12	14.18	851	4577	471	21	899	23	2880	65535	580	22.83	857.04	39.51									3316
2023-08-14T10:20:13	13.79	849	4561	471	21	898	23	2880	65535	578	22.83	857.04	39.5									3317
2023-08-14T10:20:15	14.08	847	4545	471	21	897	23	2878	65535	583	22.84	857.03	39.5									3317
2023-08-14T10:20:16	14.08	845	4530	471	21	896	23	2884	65535	578	22.85	857.04	39.49									3318
2023-08-14T10:20:18	14.08	843	4514	471	21	895	23	2880	65535	581	22.86	857.04	39.48									3319
2023-08-14T10:20:19	14.08	842	4498	472	22	894	23	2886	65535	582	22.87	857.05	39.47									3319
2023-08-14T10:20:21	13.76	840	4484	472	21	894	23	2880	65535	577	22.88	857.04	39.45									3321
2023-08-14T10:20:22	13.72	838	4468	471	21	892	23	2880	65535	580	22.89	857.01	39.45									3321
2023-08-14T10:20:24	13.74	836	4453	472	22	891	23	2879	65535	588	22.9	857.02	39.43									3322
2023-08-14T10:20:25	14.08	834	4438	471	21	889	23	2881	65535	586	22.9	857.02	39.43									3322
2023-08-14T10:20:27	14.16	832	4424	471	22	888	23	2885	65535	579	22.91	857.02	39.43									3324
2023-08-14T10:20:28	14.16	830	4410	472	21	887	23	2884	65535	573	22.92	857.03	39.4									3323
2023-08-14T10:20:30	13.76	828	4395	472	21	886	24	2885	65535	577	22.93	857.03	39.41									3324
2023-08-14T10:20:31	13.74	827	4380	472	21	884	23	2885	65535	580	22.94	857.03	39.4									3325
2023-08-14T10:20:33	14.16	825	4366	472	21	884	24	2880	65535	582	22.95	857.04	39.38									3326
2023-08-14T10:20:34	14.08	823	4351	472	21	882	23	2881	65535	585	22.95	857.04	39.38									3326
2023-08-14T10:20:36	13.89	821	4336	472	21	881	23	2884	65535	576	22.96	857.04	39.37									3326
2023-08-14T10:20:37	13.76	819	4322	471	21	880	23	2880	65535	582	22.97	857.04	39.36									3327
2023-08-14T10:20:39	14.16	818	4308	472	22	878	23	2880	65535	579	22.98	857.05	39.35									3328
2023-08-14T10:20:40	14.16	816	4295	472	22	877	23	2881	65535	582	22.99	857.05	39.35									3328
2023-08-14T10:20:42	13.72	815	4281	472	21	875	23	2878	65535	578	23	857.05	39.33									3329
2023-08-14T10:20:43	13.79	813	4267	472	22	874	23	2879	65535	575	23	857.05	39.32									3330
2023-08-14T10:20:45	14.08	811	4254	472	21	873	23	2880	65535	579	23.01	857.06	39.31									3330
2023-08-14T10:20:46	13.91	810	4243	472	22	871	23	2878	65535	574	23.02	857.05	39.31									3332
2023-08-14T10:20:48	13.72	808	4229	472	22	869	24	2878	65535	573	23.03	857.06	39.3									3331
2023-08-14T10:20:49	14.16	806	4217	472	21	868	24	2878	65535	578	23.04	857.06	39.29									3332
2023-08-14T10:20:51	14.08	804	4204	472	22	867	24	2878	65535	579	23.05	857.06	39.29									3332
2023-08-14T10:20:52	13.72	803	4192	472	21	865	23	2878	65535	581	23.05	857.06	39.27									3333
2023-08-14T10:20:54	13.74	801	4180	472	22	864	23	2877	65535	583	23.06	857.04	39.26									3333
2023-08-14T10:20:55	14.16	800	4168	472	21	862	23	2880	65535	585	23.07	857.05	39.25									3334
2023-08-14T10:20:57	14.08	798	4156	472	21	860	23	2878	65535	585	23.08	857.05	39.26									3335
2023-08-14T10:20:58	13.84	796	4144	472	21	858	23	2877	65535	584	23.09	857.03	39.24									3336
2023-08-14T10:21:00	14.08	795	4132	472	21	857	24	2878	65535	584	23.1	857.03	39.23									3336
2023-08-14T10:21:01	14.13	793	4119	472	21	855	23	2878	65535	586	23.1	857.05	39.22									3337
2023-08-14T10:21:03	13.79	792	4107	473	21	854	23	2877	65535	584	23.11	857.04	39.21									3337
2023-08-14T10:21:04	13.74	790	4095	472	21	852	23	2877	65535	586	23.12	857.03	39.2									3338
2023-08-14T10:21:06	13.74	789	4083	472	21	850	23	2880	65535	581	23.13	857.03	39.2									3339
2023-08-14T10:21:07	14.13	787	4072	472	21	848	23	2878	65535	576	23.14	857.02	39.19									3339
2023-08-14T10:21:09	13.74	786	4061	472	21	847	23	2879	65535	584	23.14	857.02	39.19									3340
2023-08-14T10:21:10	13.74	784	4050	472	21	845	24	2877	65535	579	23.15	857.01	39.18									3340
2023-08-14T10:21:12	14.13	783	4040	472	22	843	23	2880	65535	578	23.16	857.02	39.17									3342
2023-08-14T10:21:13	13.72	782	4028	472	21	841	24	2876	65535	582	23.17	857.02	39.17									3341
2023-08-14T10:21:15	13.76	780	4018	472	21	840	23	2876	65535	586	23.17	857.01	39.15									3342
2023-08-14T10:21:16	14.08	779	4008	473	21	837	24	2879	65535	582	23.18	857.01	39.15									3342
2023-08-14T10:21:18	13.76	777	3997	472	21	836	23	2876	65535	577	23.19	857.01	39.14									3343
2023-08-14T10:21:19	13.76	776	3988	472	21	834	23	2880	65535	582	23.2	857.01	39.14									3344
2023-08-14T10:21:21	13.89	774	3978	473	22	832	23	2879	65535	579	23.21	857.01	39.12									3345
2023-08-14T10:21:22	13.76	773	3968	473	21	830	23	2876	65535	579	23.22	857	39.11									3345
2023-08-14T10:21:24	13.76	772	3958	473	22	828	23	2875	65534	577	23.22	857	39.1									3346
2023-08-14T10:21:25	13.72	770	3948	472	21	826	23	2876	65535	573	23.23	856.99	39.09									3345
2023-08-14T10:21:27	14.13	769	3939	473	21	825	23	2876	65535	582	23.24	856.99	39.09									3346
2023-08-14T10:21:28	14.06	768	3929	472	22	823	24	2874	65535	578	23.24	856.99	39.08									3347
2023-08-14T10:21:30	13.76	766	3920	473	21	820	24	2876	65535	580	23.25	856.98	39.06									3347
2023-08-14T10:21:31	13.74	765	3910	473	21	819	24	2876	65535	583	23.26	857	39.07									3348
2023-08-14T10:21:33	14.06	764	3901	473	21	817	24	2879	65535	577	23.27	857	39.05									3348
2023-08-14T10:21:34	13.74	762	3891	473	21	815	23	2876	65535	576	23.27	857.01	39.04									3349
2023-08-14T10:21:36	14.06	761	3882	473	21	812	23	2874	65535	572	23.28	857.01	39.04									3349
2023-08-14T10:21:37	14.16	760	3872	473	21	810	23	2875	65535	575	23.29	857.02	39.04									3351
2023-08-14T10:21:39	13.89	759	3862	473	21	808	23	2875	65535	581	23.29	857.01	39.03									3350
2023-08-14T10:21:40	14.13	757	3853	473	21	806	23	2872	65535	586	23.3	857.02	39.01									3351
2023-08-14T10:21:42	13.72	756	3844	473	21	804	24	2876	65535	589	23.31	857.01	39.01									3351
2023-08-14T10:21:43	14.06	755	3835	473	22	802	23	2877	65535	589	23.32	857.01	38.99									3353
2023-08-14T10:21:45	14.08	754	3826	473	22	800	23	2872	65535	589	23.32	857.02	39									3353
2023-08-14T10:21:46	13.72	753	3817	473	22	798	24	2873	65535	589	23.33	857.01	38.99									3353
2023-08-14T10:21:48	13.74	751	3809	473	22	796	23	2876	65535	586	23.34	857.03	38.99									3354
2023-08-14T10:21:49	13.89	750	3800	473	22	794	23	2872	65535	582	23.35	857.02	38.98									3354
2023-08-14T10:21:51	14.08	749	3793	473	21	792	24	2873	65535	576	23.35	857.03	38.96									3355
2023-08-14T10:21:52	13.79	748	3784	473	21	790	23	2875	65535	582	23.36	857.03	38.96									3355
2023-08-14T10:21:54	13.96	747	3776	473	21	788	23	2872	65535	581	23.37	857.03	38.95									3356
2023-08-14T10:21:55	13.79	746	3768	473	22	786	23	2875	65535	574	23.37	857.02	38.94									3356
2023-08-14T10:21:57	14.08	745	3762	473	21	783	23	2872	65535	570	23.38	857.03	38.93									3358
2023-08-14T10:21:58	13.76	744	3753	473	21	781	23	2876	65535	575	23.39	857.03	38.92									3357
2023-08-14T10:22:00	13.76	742	3745	473	21	779	23	2872	65535	578	23.4	857.03	38.91									3358
2023-08-14T10:22:01	13.72	741	3737	474	21	777	23	2873	65535	578	23.4	857.03	38.9									3358
2023-08-14T10:22:03	14.13	740	3729	473	21	775	23	2872	65535	575	23.41	857.02	38.9									3359
2023-08-14T10:22:04	13.76	739	3721	473	21	773	23	2872	65535	582	23.42	857.02	38.89									3359
2023-08-14T10:22:06	14.13	738	3713	473	22	771	24	2875	65535	581	23.42	857.03	38.89									3360
2023-08-14T10:22:07	13.76	737	3705	473	21	768	23	2872	65535	577	23.43	857.02	38.87									3360
2023-08-14T10:22:09	14.06	736	3698	473	21	766	24	2871	65535	579	23.44	857.01	38.87									3361
2023-08-14T10:22:10	14.06	735	3690	473	22	764	23	2871	65535	580	23.44	857.02	38.86									3361
2023-08-14T10:22:12	14.06	734	3682	473	22	762	23	2873	65535	581	23.45	857.02	38.85									3362
2023-08-14T10:22:13	14.13	733	3675	473	21	760	24	2872	65535	575	23.46	857.03	38.84									3362
2023-08-14T10:22:15	13.79	732	3668	473	21	757	23	2871	65535	579	23.46	857.03	38.84									3363
2023-08-14T10:22:16	13.72	730	3661	474	21	755	23	2872	65535	582	23.47	857.02	38.83									3363
2023-08-14T10:22:18	14.13	729	3653	473	22	753	23	2871	65535	582	23.48	857.02	38.82									3363
2023-08-14T10:22:19	13.76	729	3647	474	21	751	23	2872	65535	583	23.49	857.01	38.81									3364
2023-08-14T10:22:21	13.74	728	3640	474	22	749	23	2871	65535	584	23.49	857.01	38.81									3364
2023-08-14T10:22:22	14.13	727	3634	474	21	747	24	2874	65535	587	23.5	857.02	38.81									3366
2023-08-14T10:22:24	14.03	725	3627	473	22	745	23	2874	65535	588	23.51	857.01	38.78									3366
2023-08-14T10:22:25	13.74	725	3620	473	22	743	23	2876	65535	583	23.51	857.02	38.79									3366
2023-08-14T10:22:27	13.74	724	3614	473	22	740	23	2870	65535	578	23.52	857.02	38.77									3367
2023-08-14T10:22:28	13.74	723	3607	473	21	738	23	2871	65535	578	23.53	857.03	38.76									3368
2023-08-14T10:22:30	13.74	721	3601	473	22	736	24	2871	65535	579	23.53	857.01	38.76									3367
2023-08-14T10:22:31	14.06	720	3595	474	21	733	24	2874	65535	587	23.54	857.01	38.74									3368
2023-08-14T10:22:33	13.86	720	3589	474	22	732	24	2872	65535	588	23.55	857.02	38.73									3368
2023-08-14T10:22:34	13.74	719	3583	474	21	730	24	2871	65535	595	23.55	857.01	38.74									3369
2023-08-14T10:22:36	14.13	718	3577	474	21	728	23	2871	65535	588	23.56	857	38.72									3369
2023-08-14T10:22:37	14.13	717	3571	473	21	726	23	2871	65535	589	23.57	857	38.72									3370
2023-08-14T10:22:39	13.72	716	3565	474	22	723	23	2873	65535	583	23.58	857	38.71									3370
2023-08-14T10:22:40	13.76	715	3559	474	22	721	24	2870	65535	579	23.58	857.01	38.71									3370
2023-08-14T10:22:42	14.06	714	3553	474	22	719	24	2876	65535	579	23.59	857	38.68									3371
2023-08-14T10:22:43	13.72	713	3547	474	21	717	23	2871	65535	579	23.6	857	38.68									3371
2023-08-14T10:22:45	14.13	712	3541	474	21	715	23	2871	65535	582	23.6	856.99	38.67									3372
2023-08-14T10:22:46	13.72	711	3535	474	22	713	23	2873	65535	586	23.61	857	38.66									3372
2023-08-14T10:22:48	14.06	711	3531	474	22	711	23	2871	65535	583	23.61	856.99	38.66									3374
2023-08-14T10:22:49	14.13	710	3524	474	21	709	23	2871	65535	578	23.62	856.99	38.65									3373
2023-08-14T10:22:51	13.81	709	3518	474	21	707	23	2874	65535	576	23.63	857.01	38.64									3374
2023-08-14T10:22:52	13.74	708	3512	474	22	705	24	2873	65535	577	23.63	857	38.64									3374
2023-08-14T10:22:54	13.72	707	3507	474	21	703	24	2870	65535	581	23.64	857.05	38.64									3375
2023-08-14T10:22:55	13.72	706	3502	474	21	701	23	2871	65535	584	23.65	857.03	38.61									3375
2023-08-14T10:22:57	13.76	705	3497	474	22	699	23	2870	65535	580	23.65	857.02	38.62									3376
2023-08-14T10:22:58	14.06	703	3492	474	22	697	23	2869	65535	585	23.66	857.01	38.62									3377
2023-08-14T10:23:00	13.76	702	3487	474	21	695	24	2874	65535	583	23.66	857.01	38.59									3377
2023-08-14T10:23:01	14.13	701	3483	474	21	693	23	2871	65535	578	23.67	857	38.57									3377
2023-08-14T10:23:03	13.72	700	3478	474	21	691	24	2872	65535	582	23.68	857	38.57									3378
2023-08-14T10:23:04	13.74	699	3473	473	21	689	23	2869	65535	580	23.69	857	38.56									3378
2023-08-14T10:23:06	14.13	698	3468	474	21	687	24	2871	65535	587	23.7	856.99	38.54									3378
2023-08-14T10:23:07	14.13	697	3463	474	21	685	23	2870	65535	586	23.7	856.98	38.54									3379
2023-08-14T10:23:09	14.06	697	3458	474	22	684	23	2870	65535	590	23.71	856.99	38.53									3379
2023-08-14T10:23:10	13.74	696	3453	474	22	682	24	2873	65535	584	23.71	857	38.52									3380
2023-08-14T10:23:12	13.74	695	3448	474	21	680	24	2872	65535	587	23.72	857	38.52									3380
2023-08-14T10:23:13	14.06	694	3443	474	22	678	23	2872	65535	581	23.73	857.01	38.5									3381
2023-08-14T10:23:15	13.76	694	3438	474	22	676	24	2869	65535	584	23.73	857	38.51									3381
2023-08-14T10:23:16	13.76	693	3433	474	21	674	24	2871	65535	584	23.74	857	38.5									3382
2023-08-14T10:23:18	14.06	692	3428	474	21	672	24	2872	65535	582	23.75	857	38.49									3382
2023-08-14T10:23:19	13.72	691	3424	474	22	671	23	2873	65535	584	23.75	857.01	38.48									3383
2023-08-14T10:23:21	13.74	691	3419	474	21	669	23	2872	65535	584	23.76	857.01	38.46									3383
2023-08-14T10:23:22	13.74	691	3415	474	21	667	23	2874	65535	586	23.76	857.01	38.46									3383
2023-08-14T10:23:24	14.16	690	3410	474	21	665	23	2871	65535	589	23.77	857	38.47									3383
2023-08-14T10:23:25	13.74	689	3406	475	22	663	23	2869	65535	583	23.78	856.99	38.45									3384
2023-08-14T10:23:27	14.11	688	3401	474	22	662	23	2871	65535	589	23.78	856.99	38.46									3384
2023-08-14T10:23:28	13.72	688	3397	474	22	660	24	2871	65535	585	23.79	857	38.45									3384
2023-08-14T10:23:30	13.74	687	3392	474	21	658	23	2868	65535	583	23.8	857.01	38.44									3385
2023-08-14T10:23:31	14.13	686	3388	474	21	656	23	2873	65535	578	23.8	857	38.42									3385
2023-08-14T10:23:33	13.72	686	3384	475	21	655	23	2871	65535	577	23.81	857.01	38.42									3386
2023-08-14T10:23:34	13.72	685	3379	475	21	653	24	2869	65535	579	23.82	857	38.42									3386
2023-08-14T10:23:36	13.74	684	3374	475	22	651	23	2870	65535	577	23.82	857	38.41									3386
2023-08-14T10:23:37	13.72	684	3370	474	21	649	24	2871	65535	579	23.83	857	38.41									3387
2023-08-14T10:23:39	14.16	683	3366	475	21	648	23	2872	65535	577	23.83	857	38.4									3388
2023-08-14T10:23:40	13.89	682	3362	474	22	646	23	2871	65535	582	23.84	857	38.4									3387
2023-08-14T10:23:42	13.76	681	3358	475	22	644	23	2872	65535	580	23.85	857.01	38.39									3388
2023-08-14T10:23:43	14.06	681	3353	475	22	643	23	2871	65535	582	23.85	857.01	38.37									3388
2023-08-14T10:23:45	13.72	680	3349	474	21	641	23	2870	65535	586	23.86	857.01	38.37									3389
2023-08-14T10:23:46	13.94	679	3345	475	21	640	23	2870	65535	581	23.87	857.01	38.36									3389
2023-08-14T10:23:48	13.72	679	3341	475	21	638	23	2869	65535	582	23.87	857.01	38.35									3389
2023-08-14T10:23:49	14.13	678	3337	474	22	637	23	2868	65535	586	23.88	857.01	38.36									3390
2023-08-14T10:23:51	13.72	677	3333	475	22	635	23	2868	65535	588	23.88	857.02	38.33									3390
2023-08-14T10:23:52	13.72	677	3329	475	21	633	23	2871	65535	589	23.89	857.02	38.33									3390
2023-08-14T10:23:54	13.76	676	3325	475	21	632	24	2876	65535	587	23.89	857.01	38.32									3391
2023-08-14T10:23:55	13.72	675	3321	475	21	631	23	2872	65535	580	23.9	857.01	38.32									3391
2023-08-14T10:23:57	13.76	675	3317	475	21	629	24	2869	65535	583	23.91	857.01	38.29									3392
2023-08-14T10:23:58	14.11	674	3314	475	21	628	23	2867	65535	583	23.91	857.01	38.3									3393
2023-08-14T10:24:00	13.72	674	3309	475	21	626	23	2866	65535	587	23.92	857	38.3									3392
2023-08-14T10:24:01	13.76	673	3305	475	22	625	23	2870	65535	584	23.92	857	38.3									3393
2023-08-14T10:24:03	13.72	672	3301	475	22	623	24	2869	65535	576	23.93	857	38.28									3393
2023-08-14T10:24:04	13.72	672	3297	475	22	622	23	2866	65535	584	23.93	857	38.27									3394
2023-08-14T10:24:06	13.76	671	3294	475	22	620	23	2868	65535	589	23.94	857.01	38.26									3393
2023-08-14T10:24:07	14.06	670	3290	475	22	619	24	2868	65535	584	23.94	856.98	38.27									3394
2023-08-14T10:24:09	14.11	669	3287	475	21	618	24	2868	65535	581	23.95	856.99	38.26									3394
2023-08-14T10:24:10	13.76	669	3283	475	21	616	24	2870	65535	587	23.96	856.99	38.24									3393
2023-08-14T10:24:12	13.94	668	3280	475	21	614	24	2865	65535	584	23.96	856.99	38.24									3394
2023-08-14T10:24:13	13.76	668	3275	475	22	613	23	2867	65534	586	23.97	856.98	38.23									3395
2023-08-14T10:24:15	13.74	668	3272	475	22	612	23	2868	65535	581	23.97	856.98	38.23									3393
2023-08-14T10:24:16	13.76	667	3268	475	21	610	24	2866	65535	575	23.98	856.97	38.21									3393
2023-08-14T10:24:18	13.72	667	3264	475	21	609	23	2868	65535	574	23.99	856.94	38.21									3393
2023-08-14T10:24:19	13.72	666	3260	475	22	607	23	2868	65535	583	23.99	856.93	38.2									3394
2023-08-14T10:24:21	13.86	665	3256	475	21	606	23	2870	65535	585	24	856.92	38.2									3394
2023-08-14T10:24:22	13.74	664	3251	475	22	604	23	2871	65535	587	24	856.92	38.17									3395
2023-08-14T10:24:24	13.72	664	3248	475	22	603	23	2864	65535	586	24.01	856.95	38.17									3398
2023-08-14T10:24:25	13.72	663	3242	475	21	602	23	2869	65535	586	24.02	857	38.17									3397
2023-08-14T10:24:27	13.89	662	3237	475	21	601	23	2869	65535	585	24.02	857.06	38.16									3397
2023-08-14T10:24:28	14.13	660	3233	475	22	599	24	2871	65534	588	24.03	857.14	38.17									3398
2023-08-14T10:24:29	13.69	659	3229	475	21	599	23	2868	65535	585	24.04	857.23	38.17									3399
2023-08-14T10:24:31	14.13	657	3227	474	22	598	23	2867	65535	585	24.04	857.31	38.16									3399
2023-08-14T10:24:33	13.74	656	3224	474	22	596	23	2865	65535	580	24.05	857.38	38.16									3399
2023-08-14T10:24:34	14.03	655	3220	474	21	596	24	2868	65535	584	24.05	857.45	38.16									3400
2023-08-14T10:24:35	13.72	654	3216	473	21	595	23	2867	65535	581	24.05	857.51	38.13									3399
2023-08-14T10:24:37	13.74	654	3212	474	21	594	24	2866	65535	578	24.06	857.53	38.12									3399
2023-08-14T10:24:38	13.76	653	3208	473	22	593	24	2869	65535	579	24.07	857.57	38.12									3398
2023-08-14T10:24:40	14.06	653	3205	474	22	592	23	2866	65535	581	24.07	857.59	38.1									3397
2023-08-14T10:24:41	14.03	653	3201	474	21	591	23	2865	65535	586	24.08	857.64	38.06									3398
2023-08-14T10:24:43	13.76	652	3198	475	21	590	24	2866	65535	584	24.08	857.67	38.08									3398
2023-08-14T10:24:44	14.06	652	3194	474	22	589	23	2867	65535	585	24.09	857.7	38.05									3399
2023-08-14T10:24:46	13.72	651	3191	474	22	588	24	2865	65535	582	24.09	857.73	38.04									3401
2023-08-14T10:24:47	14.03	650	3188	474	22	587	23	2866	65535	580	24.1	857.76	38.02									3400
2023-08-14T10:24:49	13.72	649	3186	474	22	586	23	2868	65535	583	24.1	857.78	37.99									3402
2023-08-14T10:24:50	13.76	649	3183	474	21	585	23	2865	65535	584	24.1	857.8	37.95									3401
2023-08-14T10:24:52	14.11	648	3180	474	21	584	23	2868	65535	584	24.11	857.78	37.93									3401
2023-08-14T10:24:53	13.72	648	3177	474	22	583	23	2863	65535	580	24.12	857.79	37.92									3402
2023-08-14T10:24:55	13.76	647	3174	474	22	583	23	2864	65535	582	24.12	857.81	37.92									3403
2023-08-14T10:24:56	14.06	647	3170	474	21	582	24	2863	65534	581	24.13	857.84	37.9									3402
2023-08-14T10:24:58	13.74	646	3167	474	22	581	24	2864	65535	582	24.13	857.84	37.9									3403
2023-08-14T10:24:59	14.06	646	3163	474	22	580	24	2865	65535	585	24.14	857.84	37.9									3404
2023-08-14T10:25:01	14.38	645	3159	474	21	579	23	2867	65535	586	24.14	857.84	37.89									3405
2023-08-14T10:25:02	13.52	645	3156	474	21	578	23	2865	65535	581	24.14	857.84	37.88									3406
2023-08-14T10:25:04	13.72	644	3152	474	22	577	23	2865	65535	578	24.15	857.85	37.86									3406
2023-08-14T10:25:05	14.08	644	3148	474	22	577	24	2863	65535	579	24.15	857.85	37.85									3405
2023-08-14T10:25:07	14.03	643	3144	474	22	576	24	2865	65535	583	24.16	857.83	37.84									3406
2023-08-14T10:25:08	13.84	642	3142	474	22	575	23	2861	65535	580	24.16	857.84	37.84									3402
2023-08-14T10:25:10	14.06	638	3118	466	21	574	23	2865	65535	576	24.17	857.84	37.79									3298
2023-08-14T10:25:11	13.69	629	3066	460	22	572	23	2865	65535	570	24.17	857.83	37.58									3297
2023-08-14T10:25:13	14.06	620	2999	458	21	570	24	2863	65535	546	24.17	857.83	37.28									3342
2023-08-14T10:25:14	13.69	613	2926	458	22	566	23	2866	65535	530	24.17	857.83	37.06									3317
2023-08-14T10:25:16	13.74	605	2854	457	22	563	23	2864	65535	510	24.18	857.83	36.92									3297
2023-08-14T10:25:17	14.01	597	2790	455	22	560	23	2861	65535	504	24.18	857.83	36.84									3276
2023-08-14T10:25:19	14.03	591	2734	452	22	557	23	2864	65535	492	24.19	857.82	36.76									3312
2023-08-14T10:25:20	13.72	586	2684	451	22	555	24	2864	65535	479	24.19	857.81	36.68									3326
2023-08-14T10:25:22	13.74	582	2639	449	22	553	24	2864	65535	464	24.2	857.8	36.55									3357
2023-08-14T10:25:23	14.11	577	2599	446	22	551	24	2860	65535	458	24.2	857.8	36.34									3301
2023-08-14T10:25:25	14.21	572	2563	443	22	549	23	2863	65535	442	24.21	857.8	36.11									3223
2023-08-14T10:25:26	14.01	564	2516	441	21	546	23	2864	65535	429	24.21	857.83	35.93									3204
2023-08-14T10:25:28	13.72	556	2465	439	21	543	24	2867	65535	426	24.19	857.82	35.77									3202
2023-08-14T10:25:29	14.01	550	2414	438	21	540	24	2866	65535	413	24.18	857.83	35.62									3190
2023-08-14T10:25:31	14.11	544	2363	436	22	537	23	2865	65535	404	24.17	857.84	35.49									3193
2023-08-14T10:25:32	14.08	539	2320	435	22	533	23	2867	65535	394	24.16	857.85	35.34									3200
2023-08-14T10:25:34	13.72	536	2285	434	22	530	24	2865	65535	384	24.16	857.84	35.23									3206
2023-08-14T10:25:35	14.08	533	2253	433	21	528	23	2867	65535	377	24.16	857.83	35.13									3208
2023-08-14T10:25:37	14.08	530	2227	433	22	526	23	2865	65535	367	24.17	857.82	35.05									3208
2023-08-14T10:25:38	13.69	528	2204	433	21	524	23	2863	65535	361	24.17	857.82	34.97									3210
2023-08-14T10:25:40	13.72	527	2183	432	22	523	24	2866	65535	352	24.18	857.81	34.91									3213
2023-08-14T10:25:41	14.03	525	2165	432	21	521	24	2865	65535	361	24.18	857.82	34.85									3215
2023-08-14T10:25:43	14.06	524	2147	432	21	520	24	2867	65535	361	24.18	857.8	34.82									3217
2023-08-14T10:25:44	14.13	523	2131	432	22	518	24	2866	65535	354	24.19	857.77	34.77									3216
2023-08-14T10:25:46	13.72	523	2116	432	22	518	23	2863	65535	348	24.19	857.78	34.75									3220
2023-08-14T10:25:47	13.84	522	2102	432	21	516	23	2866	65535	348	24.19	857.78	34.73									3219
2023-08-14T10:25:49	13.74	522	2091	431	21	515	24	2865	65535	341	24.2	857.8	34.7									3221
2023-08-14T10:25:50	13.69	521	2080	431	22	514	24	2867	65535	339	24.2	857.81	34.69									3223
2023-08-14T10:25:52	13.94	521	2070	431	22	513	23	2867	65535	335	24.21	857.82	34.67									3225
2023-08-14T10:25:53	14.01	521	2061	431	22	512	24	2866	65535	337	24.21	857.84	34.67									3225
2023-08-14T10:25:55	13.96	521	2052	431	22	511	24	2864	65535	339	24.21	857.83	34.65									3229
2023-08-14T10:25:56	14.11	521	2044	431	22	510	24	2867	65535	338	24.22	857.82	34.65									3230
2023-08-14T10:25:58	14.06	521	2035	431	21	509	24	2865	65535	337	24.22	857.83	34.65									3229
2023-08-14T10:25:59	13.74	521	2029	431	22	508	24	2865	65535	339	24.23	857.82	34.63									3230
2023-08-14T10:26:01	14.01	521	2022	431	22	507	24	2869	65535	339	24.23	857.81	34.63									3234
2023-08-14T10:26:02	14.11	522	2015	431	22	507	23	2868	65535	338	24.23	857.8	34.62									3233
2023-08-14T10:26:04	14.03	522	2010	431	22	506	23	2868	65535	340	24.24	857.8	34.62									3234
2023-08-14T10:26:05	14.08	522	2005	431	22	505	24	2865	65535	346	24.24	857.82	34.61									3237
2023-08-14T10:26:07	13.72	522	2000	431	22	504	23	2866	65535	344	24.24	857.86	34.61									3238
2023-08-14T10:26:08	13.69	522	1996	431	22	504	24	2865	65535	341	24.25	857.86	34.63									3238
2023-08-14T10:26:10	13.91	522	1991	431	21	503	24	2868	65535	345	24.25	857.9	34.61									3238
2023-08-14T10:26:11	13.74	522	1988	431	21	502	23	2864	65535	342	24.25	857.94	34.61									3239
2023-08-14T10:26:13	13.74	522	1986	431	22	502	23	2869	65535	341	24.26	857.92	34.61									3240
2023-08-14T10:26:14	13.69	523	1982	431	22	501	24	2867	65535	340	24.26	857.92	34.61									3242
2023-08-14T10:26:16	13.74	523	1978	431	22	500	24	2865	65535	331	24.26	857.95	34.61									3241
2023-08-14T10:26:17	13.69	523	1975	431	22	500	24	2866	65535	329	24.27	857.99	34.61									3244
2023-08-14T10:26:19	14.06	523	1971	431	22	499	24	2868	65535	328	24.27	858.02	34.6									3244
2023-08-14T10:26:20	13.67	523	1967	431	22	498	24	2866	65535	329	24.27	858.05	34.61									3247
2023-08-14T10:26:22	13.67	524	1964	431	21	498	23	2867	65535	333	24.28	858.11	34.6									3246
2023-08-14T10:26:23	13.69	524	1960	431	22	497	24	2867	65535	331	24.28	858.14	34.61									3246
2023-08-14T10:26:25	13.74	524	1957	431	22	497	24	2868	65535	333	24.28	858.19	34.6									3248
2023-08-14T10:26:26	13.72	524	1954	431	22	496	23	2863	65535	332	24.28	858.22	34.6									3249
2023-08-14T10:26:28	13.94	525	1952	431	22	495	23	2867	65535	333	24.28	858.24	34.6									3249
2023-08-14T10:26:29	13.99	525	1949	431	22	495	23	2867	65535	333	24.29	858.28	34.6									3249
2023-08-14T10:26:31	14.03	525	1948	431	22	495	24	2869	65535	337	24.29	858.32	34.59									3249
2023-08-14T10:26:32	13.86	525	1947	431	22	494	24	2868	65535	333	24.3	858.35	34.6									3248
2023-08-14T10:26:34	13.72	525	1945	431	22	494	23	2864	65535	337	24.3	858.38	34.6									3251
2023-08-14T10:26:35	13.74	526	1944	431	22	493	23	2865	65535	334	24.3	858.43	34.6									3253
2023-08-14T10:26:37	14.11	526	1943	431	22	492	24	2870	65535	341	24.3	858.48	34.59									3252
2023-08-14T10:26:38	13.72	526	1941	431	22	492	24	2864	65535	351	24.31	858.53	34.6									3252
2023-08-14T10:26:40	14.06	526	1939	431	22	492	23	2864	65535	337	24.31	858.57	34.59									3254
2023-08-14T10:26:41	14.11	526	1937	431	22	491	23	2866	65535	340	24.31	858.62	34.59									3252
2023-08-14T10:26:43	14.03	526	1935	431	22	491	24	2871	65535	340	24.32	858.65	34.6									3254
2023-08-14T10:26:44	13.74	527	1935	431	21	490	23	2868	65535	348	24.32	858.69	34.59									3255
2023-08-14T10:26:46	14.01	527	1933	431	21	490	24	2867	65535	351	24.32	858.71	34.6									3256
2023-08-14T10:26:47	14.13	527	1933	431	21	489	24	2868	65535	341	24.33	858.72	34.6									3256
2023-08-14T10:26:49	14.01	527	1932	431	22	489	23	2868	65535	342	24.33	858.71	34.59									3258
2023-08-14T10:26:50	14.03	527	1932	431	21	489	24	2867	65535	336	24.34	858.69	34.59									3258
2023-08-14T10:26:52	14.11	527	1932	431	22	488	24	2871	65535	340	24.34	858.7	34.59									3258
2023-08-14T10:26:53	13.69	528	1932	431	22	488	23	2870	65535	349	24.34	858.7	34.59									3258
2023-08-14T10:26:55	13.69	528	1932	431	22	488	24	2869	65535	351	24.35	858.7	34.6									3259
2023-08-14T10:26:56	14.03	528	1932	431	21	488	24	2870	65535	351	24.35	858.72	34.58									3263
2023-08-14T10:26:58	14.03	528	1932	431	22	488	24	2865	65535	347	24.35	858.73	34.59									3263
2023-08-14T10:26:59	14.13	528	1933	431	22	488	23	2866	65535	352	24.36	858.74	34.58									3260
2023-08-14T10:27:01	14.11	529	1934	431	22	488	23	2865	65535	354	24.36	858.74	34.58									3261
2023-08-14T10:27:02	13.69	529	1934	432	21	487	24	2865	65535	353	24.36	858.77	34.59									3263
2023-08-14T10:27:04	14.11	529	1934	431	22	487	24	2866	65535	353	24.36	858.78	34.58									3265
2023-08-14T10:27:05	13.69	529	1934	432	22	487	23	2866	65535	352	24.37	858.77	34.59									3265
2023-08-14T10:27:07	13.67	529	1934	432	22	487	23	2865	65535	354	24.37	858.79	34.59									3263
2023-08-14T10:27:08	14.08	529	1934	431	22	487	23	2868	65535	357	24.37	858.8	34.6									3265
2023-08-14T10:27:10	14.11	529	1935	432	21	487	24	2864	65535	347	24.38	858.78	34.58									3266
2023-08-14T10:27:11	14.08	529	1934	431	21	486	23	2867	65535	352	24.38	858.79	34.59									3267
2023-08-14T10:27:13	14.01	530	1935	432	22	486	23	2871	65535	357	24.38	858.8	34.59									3267
2023-08-14T10:27:14	14.03	530	1935	432	21	486	23	2868	65535	357	24.38	858.83	34.58									3268
2023-08-14T10:27:16	14.11	530	1935	432	22	486	24	2870	65535	356	24.39	858.83	34.59									3271
2023-08-14T10:27:17	13.72	530	1935	432	22	486	24	2869	65535	358	24.39	858.84	34.59									3270
2023-08-14T10:27:19	14.11	530	1935	432	22	486	23	2868	65535	365	24.4	858.86	34.58									3270
2023-08-14T10:27:20	13.74	530	1935	432	21	485	24	2866	65535	367	24.4	858.84	34.59									3269
2023-08-14T10:27:22	13.69	530	1936	432	22	485	24	2868	65535	365	24.4	858.84	34.58									3270
2023-08-14T10:27:23	14.11	531	1937	432	21	485	23	2865	65535	371	24.41	858.84	34.58									3271
2023-08-14T10:27:25	13.76	531	1938	432	21	485	24	2867	65535	364	24.41	858.84	34.58									3271
2023-08-14T10:27:26	13.72	531	1939	432	22	485	24	2865	65535	360	24.41	858.84	34.59									3274
2023-08-14T10:27:28	13.72	531	1939	432	22	485	24	2870	65535	365	24.42	858.85	34.58									3273
2023-08-14T10:27:29	14.03	531	1940	432	22	485	23	2868	65535	365	24.42	858.84	34.57									3274
2023-08-14T10:27:31	13.74	531	1941	433	22	484	24	2870	65535	362	24.42	858.84	34.58									3274
2023-08-14T10:27:32	14.01	531	1942	433	22	484	23	2867	65535	364	24.43	858.86	34.57									3273
2023-08-14T10:27:34	14.08	531	1944	432	21	484	24	2867	65535	364	24.43	858.88	34.58									3275
2023-08-14T10:27:35	13.72	532	1945	433	21	484	23	2868	65535	365	24.43	858.91	34.58									3277
2023-08-14T10:27:37	13.69	532	1944	433	21	484	24	2867	65535	362	24.44	858.91	34.58									3277
2023-08-14T10:27:38	13.72	532	1945	432	22	484	23	2867	65535	363	24.44	858.9	34.57									3278
2023-08-14T10:27:40	14.11	532	1946	433	21	484	23	2867	65535	367	24.44	858.9	34.57									3278
2023-08-14T10:27:41	14.01	532	1946	433	22	484	23	2866	65535	369	24.44	858.89	34.56									3278
2023-08-14T10:27:43	14.11	532	1947	433	21	484	23	2874	65535	360	24.45	858.9	34.56									3279
2023-08-14T10:27:44	13.69	532	1947	433	21	484	24	2869	65535	364	24.45	858.88	34.58									3277
2023-08-14T10:27:46	13.72	533	1949	433	21	484	24	2866	65535	370	24.45	858.88	34.58									3278
2023-08-14T10:27:47	13.72	533	1950	433	21	484	23	2869	65535	365	24.46	858.89	34.57									3279
2023-08-14T10:27:49	13.67	533	1952	433	22	484	24	2870	65535	370	24.46	858.91	34.56									3276
2023-08-14T10:27:50	13.72	533	1953	433	22	484	24	2868	65535	372	24.46	858.9	34.57									3279
2023-08-14T10:27:52	14.06	533	1953	433	22	483	23	2867	65535	372	24.47	858.9	34.57									3274
2023-08-14T10:27:53	13.67	532	1953	434	22	482	23	2868	65534	370	24.47	858.91	34.56									3276
2023-08-14T10:27:55	13.74	533	1951	434	22	481	24	2865	65535	372	24.47	858.91	34.56									3278
2023-08-14T10:27:56	13.69	533	1950	434	21	481	24	2866	65535	377	24.48	858.9	34.56									3276
2023-08-14T10:27:58	14.11	533	1949	434	22	480	23	2865	65535	380	24.48	858.9	34.56									3277
2023-08-14T10:27:59	13.74	533	1949	434	22	480	24	2869	65535	381	24.48	858.89	34.57									3277
2023-08-14T10:28:01	14.03	533	1949	434	22	479	23	2868	65535	389	24.48	858.89	34.56									3278
2023-08-14T10:28:02	14.11	533	1950	434	22	479	24	2866	65535	382	24.49	858.91	34.56									3278
2023-08-14T10:28:04	13.69	533	1951	434	21	479	23	2870	65535	382	24.49	858.91	34.55									3279
2023-08-14T10:28:05	13.69	533	1952	434	22	479	24	2867	65535	376	24.49	858.92	34.55									3280
2023-08-14T10:28:07	13.72	534	1952	434	22	479	24	2871	65535	380	24.49	858.93	34.56									3281
2023-08-14T10:28:08	13.67	534	1954	434	22	479	23	2868	65535	378	24.49	858.94	34.55									3280
2023-08-14T10:28:10	13.69	534	1955	434	22	479	23	2868	65535	378	24.5	858.94	34.55									3282
2023-08-14T10:28:11	14.08	534	1957	434	22	479	23	2867	65535	378	24.5	858.93	34.54									3281
2023-08-14T10:28:13	13.72	534	1958	434	21	479	23	2866	65535	382	24.5	858.91	34.55									3283
2023-08-14T10:28:14	14.03	535	1960	435	21	480	24	2865	65535	384	24.5	858.89	34.53									3283
2023-08-14T10:28:16	14.01	535	1961	434	22	480	24	2867	65535	382	24.51	858.89	34.55									3284
2023-08-14T10:28:17	14.03	535	1961	434	22	480	23	2864	65535	388	24.51	858.88	34.54									3284
2023-08-14T10:28:19	13.72	535	1963	435	22	480	23	2867	65535	395	24.51	858.88	34.55									3285
2023-08-14T10:28:20	14.03	535	1964	435	22	480	24	2865	65535	397	24.51	858.88	34.54									3287
2023-08-14T10:28:22	13.74	535	1964	435	22	480	23	2871	65535	386	24.51	858.88	34.54									3285
2023-08-14T10:28:23	13.69	535	1964	435	22	480	23	2868	65535	385	24.52	858.88	34.54									3288
2023-08-14T10:28:25	13.72	536	1965	435	21	480	24	2867	65535	390	24.52	858.88	34.54									3287
2023-08-14T10:28:26	13.72	536	1966	435	22	480	24	2867	65535	389	24.53	858.89	34.53									3289
2023-08-14T10:28:28	13.74	536	1967	435	22	480	24	2868	65535	389	24.53	858.89	34.53									3289
2023-08-14T10:28:29	13.72	536	1969	435	21	481	23	2867	65535	389	24.53	858.89	34.53									3288
2023-08-14T10:28:31	14.01	536	1970	435	21	481	24	2864	65535	383	24.53	858.88	34.53									3288
2023-08-14T10:28:32	14.03	537	1972	435	22	481	24	2869	65535	387	24.54	858.88	34.54									3289
2023-08-14T10:28:34	14.08	536	1973	435	22	481	23	2865	65535	387	24.54	858.86	34.53									3290
2023-08-14T10:28:35	14.03	536	1974	435	22	481	24	2867	65535	390	24.54	858.84	34.52									3290
2023-08-14T10:28:37	14.03	536	1976	435	22	481	24	2867	65535	388	24.54	858.84	34.53									3291
2023-08-14T10:28:38	13.86	536	1977	435	22	481	24	2865	65535	391	24.55	858.82	34.52									3290
2023-08-14T10:28:40	13.99	536	1978	436	21	481	24	2867	65535	393	24.55	858.79	34.53									3291
2023-08-14T10:28:41	13.69	536	1978	435	22	481	24	2868	65535	396	24.55	858.81	34.52									3292
2023-08-14T10:28:43	13.72	537	1979	436	22	481	23	2866	65535	396	24.56	858.79	34.52									3292
2023-08-14T10:28:44	14.11	537	1979	436	21	480	24	2867	65535	393	24.56	858.79	34.51									3291
2023-08-14T10:28:46	14.01	537	1981	436	22	480	24	2865	65535	397	24.56	858.8	34.52									3294
2023-08-14T10:28:47	14.08	537	1981	436	22	480	24	2866	65535	393	24.56	858.81	34.51									3290
2023-08-14T10:28:49	13.72	537	1983	436	22	480	23	2866	65535	394	24.56	858.78	34.52									3293
2023-08-14T10:28:50	13.72	537	1983	436	21	480	23	2866	65535	395	24.57	858.76	34.52									3294
2023-08-14T10:28:52	13.69	538	1983	436	22	480	24	2865	65535	390	24.57	858.76	34.51									3294
2023-08-14T10:28:53	14.08	537	1984	436	22	479	23	2867	65535	395	24.57	858.77	34.51									3293
2023-08-14T10:28:55	13.99	537	1985	436	22	479	24	2868	65535	395	24.57	858.78	34.51									3291
2023-08-14T10:28:56	13.69	537	1985	436	21	479	24	2866	65535	391	24.58	858.79	34.51									3292
2023-08-14T10:28:58	13.72	538	1987	436	21	479	24	2867	65535	391	24.58	858.8	34.51									3293
2023-08-14T10:28:59	13.74	538	1988	436	22	479	24	2870	65535	393	24.58	858.8	34.51									3294
2023-08-14T10:29:01	13.69	537	1989	436	22	479	23	2869	65535	400	24.58	858.8	34.5									3295
2023-08-14T10:29:02	13.74	538	1989	436	22	479	23	2869	65535	399	24.59	858.8	34.5									3296
2023-08-14T10:29:04	13.74	538	1990	436	22	479	24	2866	65535	398	24.59	858.82	34.5									3295
2023-08-14T10:29:05	13.99	538	1991	436	21	480	24	2866	65535	403	24.59	858.82	34.49									3297
2023-08-14T10:29:07	13.69	538	1993	437	22	480	24	2868	65535	407	24.59	858.84	34.49									3297
2023-08-14T10:29:08	14.01	538	1995	437	21	480	23	2867	65535	411	24.6	858.84	34.5									3298
2023-08-14T10:29:10	14.08	538	1996	436	22	480	24	2867	65535	410	24.6	858.85	34.49									3298
2023-08-14T10:29:11	13.69	538	1998	437	22	481	23	2870	65535	405	24.6	858.86	34.49									3298
2023-08-14T10:29:13	13.72	538	1999	437	21	480	23	2866	65535	399	24.6	858.85	34.49									3298
2023-08-14T10:29:14	14.03	538	2000	437	22	481	23	2867	65535	401	24.61	858.85	34.49									3299
2023-08-14T10:29:16	13.67	539	2001	437	22	481	24	2865	65535	406	24.61	858.84	34.48									3299
2023-08-14T10:29:17	13.74	539	2002	437	22	481	24	2864	65535	413	24.61	858.86	34.48									3301
2023-08-14T10:29:19	14.03	538	2003	437	22	482	24	2866	65535	411	24.62	858.86	34.47									3301
2023-08-14T10:29:20	13.72	539	2004	437	22	482	24	2865	65535	411	24.62	858.87	34.49									3301
2023-08-14T10:29:22	14.03	539	2005	437	22	482	23	2868	65535	411	24.62	858.87	34.48									3302
2023-08-14T10:29:23	14.01	539	2006	437	22	482	24	2867	65535	404	24.62	858.89	34.47									3302
2023-08-14T10:29:25	13.72	539	2008	437	22	482	24	2865	65535	408	24.63	858.88	34.49									3303
2023-08-14T10:29:26	13.64	539	2009	437	22	482	24	2865	65535	406	24.63	858.89	34.49									3304
2023-08-14T10:29:28	13.67	539	2010	437	22	482	24	2863	65535	410	24.63	858.88	34.49									3302
2023-08-14T10:29:29	14.03	539	2012	437	22	482	23	2863	65535	408	24.64	858.89	34.49									3304
2023-08-14T10:29:31	14.03	539	2013	437	21	483	23	2866	65535	411	24.64	858.88	34.49									3304
2023-08-14T10:29:32	13.67	539	2014	437	22	482	23	2864	65535	418	24.64	858.89	34.46									3304
2023-08-14T10:29:34	13.72	539	2015	437	22	482	23	2864	65535	409	24.64	858.89	34.46									3306
2023-08-14T10:29:35	14.08	540	2015	437	22	482	24	2865	65535	412	24.64	858.85	34.47									3306
2023-08-14T10:29:37	14.01	539	2016	438	22	483	24	2863	65535	411	24.65	858.85	34.46									3306
2023-08-14T10:29:38	13.74	539	2016	438	22	482	24	2865	65535	409	24.65	858.88	34.45									3304
2023-08-14T10:29:40	13.67	540	2017	438	22	483	24	2866	65535	412	24.65	858.87	34.45									3304
2023-08-14T10:29:41	14.03	540	2017	438	21	482	24	2865	65535	415	24.65	858.88	34.47									3306
2023-08-14T10:29:43	13.72	540	2017	438	22	482	24	2869	65535	416	24.66	858.87	34.46									3307
2023-08-14T10:29:44	13.69	539	2017	438	22	482	23	2866	65535	417	24.66	858.88	34.44									3304
2023-08-14T10:29:46	14.11	540	2017	438	21	482	23	2866	65535	416	24.66	858.89	34.45									3303
2023-08-14T10:29:47	14.08	540	2017	438	21	482	24	2867	65535	406	24.67	858.91	34.44									3303
2023-08-14T10:29:49	13.72	539	2017	438	22	483	24	2866	65535	408	24.67	858.91	34.44									3305
2023-08-14T10:29:50	14.01	540	2018	438	21	483	24	2866	65535	415	24.67	858.94	34.43									3306
2023-08-14T10:29:52	13.67	540	2019	438	22	482	24	2863	65535	419	24.67	858.95	34.43									3307
2023-08-14T10:29:53	14.01	540	2019	438	21	482	24	2866	65535	417	24.68	858.95	34.42									3307
2023-08-14T10:29:55	14.01	540	2020	438	22	482	24	2864	65535	415	24.68	858.95	34.43									3307
2023-08-14T10:29:56	13.67	540	2021	438	22	482	24	2867	65535	418	24.68	858.96	34.42									3308
2023-08-14T10:29:58	13.69	540	2021	438	22	483	24	2866	65535	415	24.68	858.98	34.42									3308
2023-08-14T10:29:59	13.69	540	2022	438	21	483	24	2864	65535	416	24.69	858.99	34.42									3310
2023-08-14T10:30:01	13.72	540	2023	438	22	483	24	2866	65535	416	24.69	859.01	34.41									3310
2023-08-14T10:30:02	14.08	540	2024	438	22	483	23	2865	65535	424	24.69	859.01	34.41									3311
2023-08-14T10:30:04	13.76	540	2025	438	22	483	23	2864	65535	428	24.7	859.01	34.4									3310
2023-08-14T10:30:05	13.69	540	2026	438	22	482	24	2869	65535	424	24.7	859	34.41									3311
2023-08-14T10:30:07	13.69	540	2028	438	22	483	24	2864	65535	416	24.7	858.98	34.41									3311
2023-08-14T10:30:08	13.74	540	2029	438	22	483	23	2861	65535	424	24.7	858.97	34.4									3311
2023-08-14T10:30:10	13.69	540	2030	438	22	483	24	2866	65535	427	24.71	858.98	34.39									3312
2023-08-14T10:30:11	14.08	540	2030	438	22	483	23	2865	65535	428	24.71	858.98	34.39									3311
2023-08-14T10:30:13	13.72	540	2031	438	22	483	24	2864	65535	429	24.71	858.99	34.4									3313
2023-08-14T10:30:14	14.11	540	2032	438	22	483	23	2864	65535	426	24.72	859.01	34.39									3315
2023-08-14T10:30:16	13.72	540	2033	439	22	483	23	2865	65535	426	24.72	859	34.39									3314
2023-08-14T10:30:17	14.06	540	2034	439	21	484	24	2867	65535	423	24.72	858.99	34.39									3314
2023-08-14T10:30:19	14.03	540	2035	439	22	484	24	2865	65535	425	24.72	858.98	34.39									3314
2023-08-14T10:30:20	13.69	540	2036	439	22	484	23	2863	65535	425	24.73	858.96	34.39									3314
2023-08-14T10:30:22	14.08	541	2038	439	21	484	24	2865	65535	427	24.73	858.96	34.38									3318
2023-08-14T10:30:23	14.11	540	2039	439	22	484	24	2865	65535	419	24.73	858.95	34.38									3315
2023-08-14T10:30:25	13.64	540	2041	439	22	484	23	2866	65535	422	24.73	858.95	34.38									3316
2023-08-14T10:30:26	13.99	540	2042	439	22	484	24	2864	65535	423	24.74	858.95	34.37									3317
2023-08-14T10:30:28	14.08	540	2042	439	22	484	24	2864	65535	425	24.74	858.95	34.38									3319
2023-08-14T10:30:29	13.72	540	2042	439	22	484	23	2866	65535	422	24.74	858.96	34.37									3318
2023-08-14T10:30:31	14.11	540	2042	439	22	484	24	2865	65535	423	24.74	858.97	34.37									3317
2023-08-14T10:30:32	13.74	541	2042	439	22	484	23	2866	65535	421	24.75	858.98	34.36									3317
2023-08-14T10:30:34	13.69	541	2042	439	22	484	24	2865	65535	425	24.75	858.99	34.36									3318
2023-08-14T10:30:35	13.72	541	2043	439	22	484	23	2867	65535	429	24.75	858.98	34.36									3318
2023-08-14T10:30:37	13.99	541	2043	439	22	484	23	2862	65535	429	24.75	858.97	34.36									3319
2023-08-14T10:30:38	13.74	541	2043	439	22	483	24	2863	65534	433	24.76	858.96	34.35									3318
2023-08-14T10:30:40	13.74	541	2043	440	22	483	23	2865	65535	431	24.76	858.96	34.36									3320
2023-08-14T10:30:41	13.72	541	2044	440	22	484	24	2863	65535	433	24.76	858.98	34.35									3320
2023-08-14T10:30:43	14.08	541	2044	439	22	484	24	2861	65535	436	24.76	858.99	34.35									3320
2023-08-14T10:30:44	13.67	541	2045	440	22	483	24	2866	65535	436	24.77	859	34.35									3321
2023-08-14T10:30:46	13.67	541	2045	439	22	484	24	2863	65535	434	24.77	859	34.34									3321
2023-08-14T10:30:47	13.72	541	2046	439	21	484	23	2864	65535	436	24.77	859	34.34									3321
2023-08-14T10:30:49	14.01	541	2046	440	22	484	23	2863	65535	434	24.77	858.99	34.34									3322
2023-08-14T10:30:50	13.99	541	2047	439	21	484	24	2863	65535	433	24.78	858.99	34.33									3322
2023-08-14T10:30:52	13.99	541	2047	440	22	484	23	2862	65535	436	24.78	858.98	34.33									3321
2023-08-14T10:30:53	14.01	541	2048	440	22	483	24	2865	65535	434	24.78	858.99	34.33									3324
2023-08-14T10:30:55	14.03	541	2048	440	21	484	24	2863	65535	427	24.78	859.01	34.33									3324
2023-08-14T10:30:56	13.67	541	2048	440	22	483	24	2864	65535	425	24.79	859.02	34.32									3324
2023-08-14T10:30:58	14.01	541	2049	440	22	484	24	2862	65535	432	24.79	859.03	34.33									3325
2023-08-14T10:30:59	13.64	541	2049	440	22	484	24	2865	65535	435	24.79	859.03	34.32									3323
2023-08-14T10:31:01	13.74	541	2049	440	22	484	24	2863	65535	435	24.8	859.01	34.32									3323
2023-08-14T10:31:02	13.69	541	2051	440	22	484	23	2867	65535	432	24.8	858.99	34.31									3325
2023-08-14T10:31:04	13.69	541	2051	440	22	484	23	2867	65535	433	24.8	858.97	34.31									3324
2023-08-14T10:31:05	13.67	541	2052	440	22	484	24	2864	65535	436	24.81	858.96	34.29									3323
2023-08-14T10:31:07	14.01	542	2052	440	21	484	24	2862	65535	438	24.81	858.96	34.31									3324
2023-08-14T10:31:08	13.72	541	2052	440	22	484	24	2865	65535	435	24.81	858.96	34.3									3325
2023-08-14T10:31:10	14.03	541	2053	440	22	484	24	2863	65535	439	24.82	858.96	34.29									3324
2023-08-14T10:31:11	13.64	541	2054	440	22	484	24	2861	65535	448	24.82	858.95	34.29									3326
2023-08-14T10:31:13	13.72	542	2055	441	22	484	23	2863	65535	445	24.82	858.94	34.3									3326
2023-08-14T10:31:14	13.69	542	2056	440	22	485	24	2867	65535	449	24.82	858.93	34.28									3326
2023-08-14T10:31:16	13.72	542	2057	440	21	485	24	2862	65535	445	24.83	858.93	34.29									3326
2023-08-14T10:31:17	14.11	542	2058	441	22	485	23	2860	65535	449	24.83	858.95	34.29									3327
2023-08-14T10:31:19	14.01	542	2059	440	22	485	24	2863	65535	439	24.83	858.94	34.28									3327
2023-08-14T10:31:20	13.74	542	2060	441	22	485	23	2865	65535	440	24.84	858.96	34.28									3327
2023-08-14T10:31:22	14.01	542	2060	441	22	486	24	2864	65535	445	24.84	858.97	34.27									3326
2023-08-14T10:31:23	13.72	542	2061	441	22	486	24	2862	65535	447	24.84	858.96	34.26									3329
2023-08-14T10:31:25	14.08	542	2062	441	22	486	24	2867	65535	448	24.84	858.98	34.27									3328
2023-08-14T10:31:26	13.69	542	2063	441	21	485	23	2861	65535	440	24.85	858.99	34.26									3327
2023-08-14T10:31:28	14.08	542	2064	441	21	486	24	2863	65535	443	24.85	858.99	34.25									3329
2023-08-14T10:31:29	13.67	542	2065	441	22	486	24	2862	65535	441	24.85	858.97	34.25									3329
2023-08-14T10:31:31	13.64	542	2066	441	22	486	24	2863	65535	434	24.86	858.96	34.25									3328
2023-08-14T10:31:32	14.08	542	2068	441	22	486	24	2863	65535	438	24.86	858.97	34.24									3330
2023-08-14T10:31:34	14.08	542	2068	441	22	486	23	2864	65535	444	24.86	858.98	34.24									3330
2023-08-14T10:31:35	13.72	542	2069	441	22	486	24	2859	65535	441	24.86	858.99	34.24									3330
2023-08-14T10:31:37	14.01	542	2069	441	22	486	24	2865	65535	441	24.87	858.98	34.24									3330
2023-08-14T10:31:38	13.99	542	2069	441	22	486	24	2863	65535	447	24.87	858.97	34.23									3331
2023-08-14T10:31:40	13.99	542	2070	441	22	486	23	2863	65535	446	24.87	858.98	34.23									3330
2023-08-14T10:31:41	14.01	542	2071	441	22	486	24	2861	65535	452	24.88	858.97	34.23									3331
2023-08-14T10:31:43	13.99	542	2070	441	22	486	24	2863	65535	457	24.88	858.99	34.23									3332
2023-08-14T10:31:44	13.67	542	2071	441	21	486	24	2863	65535	456	24.88	858.97	34.23									3331
2023-08-14T10:31:46	14.06	542	2070	441	22	486	24	2859	65535	454	24.89	858.97	34.22									3331
2023-08-14T10:31:47	13.69	542	2071	441	22	486	23	2857	65535	452	24.89	858.97	34.22									3332
2023-08-14T10:31:49	13.99	542	2073	442	21	486	24	2861	65535	453	24.89	858.98	34.21									3333
2023-08-14T10:31:50	13.99	542	2074	441	21	486	24	2862	65535	449	24.89	858.97	34.22									3333
2023-08-14T10:31:52	13.69	543	2075	441	21	486	24	2862	65535	451	24.9	858.98	34.22									3333
2023-08-14T10:31:53	13.72	542	2076	442	21	486	24	2862	65535	449	24.9	858.97	34.21									3334
2023-08-14T10:31:55	13.69	543	2076	442	22	486	24	2863	65535	447	24.9	858.99	34.2									3332
2023-08-14T10:31:56	14.01	543	2077	442	21	486	24	2862	65535	449	24.91	858.99	34.21									3333
2023-08-14T10:31:58	14.08	543	2079	442	22	486	24	2863	65535	450	24.91	858.97	34.21									3335
2023-08-14T10:31:59	13.69	542	2078	442	21	486	24	2862	65535	449	24.91	858.98	34.2									3335
2023-08-14T10:32:01	14.08	543	2080	442	21	486	24	2863	65535	455	24.91	858.98	34.2									3334
2023-08-14T10:32:02	13.74	543	2079	442	22	487	23	2865	65535	459	24.92	858.98	34.18									3334
2023-08-14T10:32:04	13.99	543	2080	442	21	486	24	2863	65535	463	24.92	858.98	34.18									3334
2023-08-14T10:32:05	13.74	543	2081	442	22	487	24	2861	65535	460	24.92	858.98	34.18									3335
2023-08-14T10:32:07	13.72	543	2082	442	22	487	24	2865	65535	459	24.93	858.98	34.18									3336
2023-08-14T10:32:08	13.79	543	2083	442	22	487	24	2862	65535	454	24.93	858.99	34.18									3335
2023-08-14T10:32:10	14.11	543	2083	442	22	487	24	2863	65535	460	24.93	858.98	34.18									3336
2023-08-14T10:32:11	13.72	543	2084	442	22	487	24	2858	65535	453	24.94	858.99	34.17									3337
2023-08-14T10:32:13	13.67	543	2084	442	22	487	24	2863	65535	451	24.94	858.97	34.17									3337
2023-08-14T10:32:14	13.64	543	2085	442	22	487	24	2863	65535	458	24.94	858.98	34.16									3336
2023-08-14T10:32:16	13.67	543	2086	442	22	487	23	2865	65535	459	24.95	858.96	34.16									3337
2023-08-14T10:32:17	14.01	543	2087	442	22	486	24	2861	65535	453	24.95	858.97	34.16									3337
2023-08-14T10:32:19	14.11	543	2088	442	22	487	24	2858	65535	446	24.95	858.98	34.16									3338
2023-08-14T10:32:20	13.72	543	2089	442	22	487	24	2859	65535	451	24.95	858.97	34.15									3337
2023-08-14T10:32:22	13.72	543	2089	442	22	487	23	2858	65535	461	24.95	858.98	34.15									3336
2023-08-14T10:32:23	13.69	543	2090	443	22	487	24	2866	65535	458	24.96	858.97	34.15									3339
2023-08-14T10:32:25	13.96	543	2091	442	22	487	24	2861	65535	457	24.96	858.97	34.15									3338
2023-08-14T10:32:26	13.74	543	2092	442	22	487	24	2860	65535	456	24.96	858.97	34.14									3340
2023-08-14T10:32:28	14.06	544	2092	442	22	487	24	2863	65535	451	24.97	858.97	34.14									3339
2023-08-14T10:32:29	13.72	543	2093	443	22	487	23	2862	65535	458	24.97	858.95	34.12									3339
2023-08-14T10:32:31	13.67	543	2095	443	22	487	24	2864	65535	455	24.97	858.96	34.12									3339
2023-08-14T10:32:32	13.99	544	2095	443	22	487	24	2863	65535	457	24.98	858.97	34.13									3339
2023-08-14T10:32:34	14.11	543	2096	442	22	487	24	2861	65535	454	24.98	858.95	34.12									3340
2023-08-14T10:32:35	14.03	543	2097	442	22	487	24	2861	65535	457	24.99	858.97	34.12									3339
2023-08-14T10:32:37	13.72	543	2098	443	22	487	24	2858	65535	461	24.99	858.95	34.11									3336
2023-08-14T10:32:38	14.13	544	2098	443	22	487	24	2861	65535	458	24.99	858.96	34.1									3339
2023-08-14T10:32:40	13.62	543	2097	443	22	487	24	2863	65535	463	24.99	858.96	34.11									3340
2023-08-14T10:32:41	13.69	543	2097	443	22	487	23	2858	65535	464	25	858.94	34.1									3338
2023-08-14T10:32:43	13.67	543	2098	443	22	487	24	2858	65535	466	25	858.93	34.11									3340
2023-08-14T10:32:44	13.64	543	2098	443	21	486	24	2859	65535	468	25	858.95	34.09									3338
2023-08-14T10:32:46	13.72	544	2098	443	21	486	23	2860	65535	468	25.01	858.95	34.09									3339
2023-08-14T10:32:47	13.67	544	2099	443	22	486	23	2866	65535	469	25.01	858.96	34.1									3338
2023-08-14T10:32:49	13.74	543	2099	443	22	486	23	2860	65535	466	25.01	858.96	34.1									3340
2023-08-14T10:32:50	13.69	544	2098	443	22	486	24	2861	65535	472	25.01	858.94	34.08									3338
2023-08-14T10:32:52	14.01	544	2097	443	22	485	24	2860	65535	473	25.02	858.92	34.08									3337
2023-08-14T10:32:53	13.72	544	2097	443	22	485	24	2857	65535	474	25.02	858.9	34.09									3336
2023-08-14T10:32:55	14.03	543	2096	443	22	486	23	2865	65535	470	25.02	858.88	34.08									3337
2023-08-14T10:32:56	13.67	543	2096	443	22	486	24	2863	65535	466	25.02	858.87	34.07									3338
2023-08-14T10:32:58	14.08	543	2096	443	21	486	24	2863	65535	464	25.03	858.86	34.05									3338
2023-08-14T10:32:59	13.64	543	2094	443	22	486	24	2860	65535	466	25.03	858.82	34.06									3336
2023-08-14T10:33:01	14.01	543	2093	443	22	486	24	2861	65535	466	25.03	858.79	34.05									3339
2023-08-14T10:33:02	14.08	543	2093	443	22	486	24	2857	65535	467	25.03	858.78	34.05									3340
2023-08-14T10:33:04	13.69	543	2091	443	22	486	24	2858	65535	468	25.04	858.74	34.04									3340
2023-08-14T10:33:05	14.01	543	2091	443	22	486	24	2865	65535	467	25.04	858.71	34.03									3339
2023-08-14T10:33:07	13.99	543	2090	443	22	486	24	2857	65535	470	25.04	858.69	34.01									3338
2023-08-14T10:33:08	14.01	542	2091	443	22	486	24	2864	65535	473	25.05	858.66	34.01									3340
2023-08-14T10:33:10	14.01	543	2090	443	22	486	24	2857	65535	476	25.05	858.64	34.01									3339
2023-08-14T10:33:11	14.01	542	2089	443	22	486	24	2860	65535	474	25.05	858.62	33.99									3340
2023-08-14T10:33:13	13.72	542	2088	443	22	486	23	2859	65535	477	25.05	858.57	33.99									3340
2023-08-14T10:33:14	13.67	542	2087	443	22	486	24	2860	65535	475	25.06	858.56	33.98									3337
2023-08-14T10:33:16	13.72	542	2086	443	22	486	23	2860	65535	471	25.06	858.51	33.97									3337
2023-08-14T10:33:17	13.67	542	2085	443	22	486	24	2861	65535	470	25.06	858.44	33.96									3338
2023-08-14T10:33:19	13.67	542	2085	443	22	486	24	2859	65535	467	25.07	858.39	33.95									3338
2023-08-14T10:33:20	13.67	542	2084	443	21	486	23	2862	65535	474	25.07	858.33	33.94									3339
2023-08-14T10:33:22	13.72	542	2083	443	21	486	24	2860	65535	472	25.07	858.32	33.95									3339
2023-08-14T10:33:23	14.08	541	2082	443	22	486	24	2857	65535	469	25.07	858.3	33.94									3337
2023-08-14T10:33:25	13.72	542	2082	443	22	486	24	2860	65535	467	25.08	858.25	33.93									3339
2023-08-14T10:33:26	14.01	542	2081	442	22	486	24	2857	65535	468	25.08	858.22	33.91									3341
2023-08-14T10:33:28	14.08	541	2081	443	21	487	24	2860	65535	470	25.08	858.17	33.9									3340
2023-08-14T10:33:29	13.67	541	2080	443	22	487	23	2860	65535	470	25.09	858.13	33.89									3340
2023-08-14T10:33:31	14.08	541	2080	443	22	486	24	2860	65535	471	25.09	858.07	33.91									3338
2023-08-14T10:33:32	13.67	541	2080	443	22	487	23	2859	65535	474	25.09	858.02	33.87									3338
2023-08-14T10:33:34	13.69	541	2080	443	22	486	24	2859	65535	473	25.09	857.97	33.86									3340
2023-08-14T10:33:35	13.72	541	2080	443	22	487	24	2862	65535	478	25.09	857.92	33.86									3339
2023-08-14T10:33:37	13.99	541	2080	442	22	487	24	2862	65535	470	25.1	857.87	33.85									3340
2023-08-14T10:33:38	13.99	540	2080	443	22	487	24	2863	65535	466	25.1	857.82	33.83									3338
2023-08-14T10:33:40	13.99	540	2080	443	22	487	24	2859	65535	470	25.1	857.75	33.83									3337
2023-08-14T10:33:41	13.99	540	2080	443	22	487	24	2857	65535	471	25.1	857.73	33.82									3339
2023-08-14T10:33:43	14.08	540	2081	443	22	487	23	2857	65535	467	25.11	857.71	33.81									3335
2023-08-14T10:33:44	13.67	540	2081	442	21	487	24	2861	65535	464	25.11	857.7	33.81									3338
2023-08-14T10:33:46	13.64	540	2081	442	22	487	23	2859	65535	465	25.11	857.72	33.78									3336
2023-08-14T10:33:47	14.03	540	2082	442	22	487	24	2863	65535	468	25.11	857.7	33.79									3337
2023-08-14T10:33:49	13.69	540	2083	443	22	486	24	2860	65535	474	25.12	857.67	33.77									3338
2023-08-14T10:33:50	14.06	540	2082	443	22	486	24	2863	65535	469	25.12	857.63	33.76									3336
2023-08-14T10:33:52	13.96	540	2082	443	22	486	23	2858	65535	470	25.12	857.58	33.76									3334
2023-08-14T10:33:53	13.96	540	2083	443	22	486	24	2858	65535	471	25.12	857.52	33.76									3334
2023-08-14T10:33:55	14.06	540	2083	443	22	486	24	2861	65535	470	25.12	857.47	33.75									3337
2023-08-14T10:33:56	13.64	540	2084	443	21	486	24	2860	65535	464	25.13	857.39	33.75									3337
2023-08-14T10:33:58	14.06	540	2084	443	22	486	24	2859	65535	471	25.13	857.36	33.74									3338
2023-08-14T10:33:59	13.96	540	2085	443	22	487	24	2859	65535	474	25.13	857.34	33.74									3341
2023-08-14T10:34:01	13.69	539	2085	443	22	487	23	2859	65535	480	25.14	857.3	33.72									3339
2023-08-14T10:34:02	13.67	540	2085	443	22	487	24	2862	65535	476	25.14	857.29	33.72									3339
2023-08-14T10:34:04	13.99	539	2086	443	22	487	24	2861	65535	470	25.14	857.27	33.72									3341
2023-08-14T10:34:05	13.72	539	2087	443	22	487	24	2858	65535	470	25.14	857.27	33.71									3340
2023-08-14T10:34:07	13.99	540	2088	443	21	487	24	2859	65535	471	25.14	857.27	33.71									3342
2023-08-14T10:34:08	13.67	540	2088	443	22	487	24	2860	65535	475	25.15	857.26	33.7									3342
2023-08-14T10:34:10	14.01	540	2088	443	22	487	23	2857	65535	468	25.15	857.3	33.7									3344
2023-08-14T10:34:11	14.01	540	2089	443	22	487	24	2860	65535	470	25.15	857.34	33.69									3343
2023-08-14T10:34:13	14.06	540	2090	443	22	487	24	2857	65535	472	25.16	857.39	33.7									3344
2023-08-14T10:34:14	14.06	539	2091	443	22	488	24	2862	65535	471	25.16	857.43	33.69									3344
2023-08-14T10:34:16	13.72	540	2092	443	21	487	24	2858	65535	475	25.16	857.5	33.69									3346
2023-08-14T10:34:17	13.64	539	2093	443	22	488	24	2861	65535	478	25.17	857.61	33.69									3343
2023-08-14T10:34:19	14.06	539	2094	443	21	488	24	2858	65535	467	25.17	857.74	33.68									3343
2023-08-14T10:34:20	13.81	539	2096	443	22	488	24	2860	65535	468	25.17	857.84	33.69									3344
2023-08-14T10:34:22	13.72	539	2096	443	22	488	24	2858	65535	478	25.18	857.96	33.68									3345
2023-08-14T10:34:23	13.69	539	2097	443	22	488	24	2858	65535	476	25.18	858.07	33.68									3347
2023-08-14T10:34:25	13.69	539	2098	444	21	488	24	2858	65535	478	25.18	858.14	33.68									3346
2023-08-14T10:34:26	13.67	540	2098	443	22	488	24	2860	65535	476	25.18	858.2	33.68									3345
2023-08-14T10:34:28	13.64	539	2099	443	21	489	24	2859	65535	475	25.19	858.27	33.68									3345
2023-08-14T10:34:29	13.64	539	2099	443	21	488	23	2860	65535	471	25.19	858.31	33.68									3346
2023-08-14T10:34:31	13.67	540	2099	444	22	488	24	2858	65535	476	25.19	858.35	33.66									3347
2023-08-14T10:34:32	13.96	540	2100	444	22	488	23	2859	65535	480	25.2	858.39	33.67									3347
2023-08-14T10:34:34	14.06	540	2100	444	22	488	23	2856	65535	477	25.2	858.42	33.68									3349
2023-08-14T10:34:35	14.01	540	2100	444	22	488	23	2859	65535	477	25.2	858.42	33.68									3349
2023-08-14T10:34:37	14.06	539	2099	444	22	488	24	2858	65535	476	25.2	858.43	33.67									3349
2023-08-14T10:34:38	13.64	540	2099	444	22	488	24	2860	65535	479	25.21	858.41	33.66									3350
2023-08-14T10:34:40	13.69	540	2099	443	22	488	24	2859	65535	482	25.21	858.44	33.66									3350
2023-08-14T10:34:41	14.03	539	2100	443	22	488	24	2858	65535	480	25.21	858.47	33.65									3349
2023-08-14T10:34:43	14.06	540	2100	444	21	488	24	2860	65535	481	25.22	858.48	33.67									3349
2023-08-14T10:34:44	14.01	540	2101	444	22	488	23	2858	65535	483	25.22	858.5	33.64									3349
2023-08-14T10:34:46	14.06	540	2101	444	22	488	24	2857	65535	484	25.22	858.5	33.65									3347
2023-08-14T10:34:47	14.06	539	2102	444	22	488	24	2857	65535	487	25.23	858.5	33.64									3349
2023-08-14T10:34:49	13.96	539	2103	444	22	488	24	2859	65535	487	25.23	858.52	33.64									3347
2023-08-14T10:34:50	13.99	539	2104	443	22	488	24	2857	65535	489	25.23	858.52	33.63									3349
2023-08-14T10:34:52	13.72	539	2105	444	22	489	24	2858	65535	484	25.24	858.53	33.63									3348
2023-08-14T10:34:53	14.06	539	2106	444	21	489	23	2858	65535	479	25.24	858.51	33.63									3347
2023-08-14T10:34:55	13.81	539	2107	444	22	489	24	2855	65535	474	25.24	858.51	33.61									3350
2023-08-14T10:34:56	13.96	539	2108	444	22	490	24	2858	65535	475	25.24	858.5	33.63									3350
2023-08-14T10:34:58	13.84	539	2108	444	22	490	24	2857	65535	476	25.25	858.48	33.61									3351
2023-08-14T10:34:59	13.64	540	2108	444	22	490	23	2858	65535	482	25.25	858.47	33.61									3351
2023-08-14T10:35:01	13.67	540	2108	444	21	490	24	2857	65535	486	25.25	858.43	33.61									3350
2023-08-14T10:35:02	13.84	539	2107	444	22	490	24	2859	65535	487	25.25	858.38	33.6									3349
2023-08-14T10:35:04	13.99	539	2107	444	22	489	24	2857	65535	481	25.26	858.37	33.6									3349
2023-08-14T10:35:05	14.06	539	2108	444	22	490	24	2857	65535	488	25.26	858.32	33.59									3350
2023-08-14T10:35:07	13.96	539	2108	444	22	490	24	2858	65535	485	25.26	858.29	33.6									3351
2023-08-14T10:35:08	13.72	539	2109	444	22	490	24	2858	65535	483	25.26	858.26	33.58									3348
2023-08-14T10:35:10	14.03	539	2110	444	22	489	23	2858	65535	484	25.27	858.26	33.58									3350
2023-08-14T10:35:11	13.96	539	2110	444	22	489	23	2857	65535	490	25.27	858.31	33.57									3349
2023-08-14T10:35:13	13.96	539	2110	444	22	489	24	2857	65535	491	25.27	858.32	33.58									3350
2023-08-14T10:35:14	13.96	539	2110	444	22	489	24	2858	65535	491	25.28	858.33	33.56									3350
2023-08-14T10:35:16	13.64	539	2110	444	22	489	23	2859	65534	486	25.28	858.35	33.58									3350
2023-08-14T10:35:17	14.03	539	2110	444	21	489	23	2856	65535	482	25.28	858.35	33.55									3350
2023-08-14T10:35:19	13.96	539	2111	445	21	489	24	2857	65535	487	25.28	858.36	33.56									3352
2023-08-14T10:35:20	14.06	539	2111	444	21	489	24	2856	65535	486	25.29	858.38	33.57									3351
2023-08-14T10:35:22	14.06	539	2111	444	22	489	24	2858	65535	487	25.29	858.37	33.54									3353
2023-08-14T10:35:23	13.67	539	2112	444	22	489	24	2857	65535	487	25.29	858.37	33.55									3353
2023-08-14T10:35:25	14.03	539	2112	444	22	489	24	2855	65535	497	25.3	858.38	33.55									3351
2023-08-14T10:35:26	13.67	539	2113	444	22	489	24	2857	65535	489	25.3	858.38	33.54									3352
2023-08-14T10:35:28	13.99	539	2113	444	22	489	24	2856	65535	491	25.3	858.37	33.54									3353
2023-08-14T10:35:29	13.67	539	2114	444	22	489	24	2858	65535	497	25.3	858.37	33.54									3353
2023-08-14T10:35:31	13.67	539	2114	444	22	489	24	2857	65535	485	25.31	858.38	33.53									3352
2023-08-14T10:35:32	14.06	539	2116	444	21	489	24	2856	65535	484	25.31	858.37	33.53									3354
2023-08-14T10:35:34	13.67	539	2116	444	22	489	24	2857	65535	490	25.31	858.37	33.52									3354
2023-08-14T10:35:35	13.96	539	2118	445	21	489	24	2857	65535	484	25.31	858.37	33.52									3356
2023-08-14T10:35:37	13.64	539	2119	444	22	489	24	2857	65535	487	25.32	858.35	33.51									3354
2023-08-14T10:35:38	13.96	539	2120	444	22	489	24	2856	65535	487	25.32	858.36	33.52									3356
2023-08-14T10:35:40	13.69	539	2122	445	22	489	24	2856	65535	490	25.32	858.37	33.51									3356
2023-08-14T10:35:41	13.67	539	2122	444	21	489	24	2856	65535	491	25.33	858.37	33.5									3357
2023-08-14T10:35:43	14.03	539	2123	444	22	489	24	2858	65535	491	25.33	858.38	33.5									3355
2023-08-14T10:35:44	14.03	539	2124	444	22	489	24	2858	65535	483	25.33	858.37	33.51									3357
2023-08-14T10:35:46	13.67	539	2125	444	22	489	24	2858	65535	490	25.33	858.37	33.5									3357
2023-08-14T10:35:47	13.64	539	2127	445	22	489	24	2857	65535	485	25.34	858.38	33.5									3359
2023-08-14T10:35:49	13.96	539	2127	445	22	489	24	2856	65535	493	25.34	858.39	33.49									3358
2023-08-14T10:35:50	13.67	539	2128	444	22	489	24	2855	65535	490	25.34	858.38	33.48									3356
2023-08-14T10:35:52	13.64	539	2128	445	21	489	24	2858	65535	489	25.35	858.36	33.48									3358
2023-08-14T10:35:53	13.67	539	2129	445	22	489	23	2854	65535	488	25.35	858.37	33.48									3358
2023-08-14T10:35:55	13.69	539	2130	445	22	489	24	2858	65535	488	25.35	858.38	33.48									3359
2023-08-14T10:35:56	13.64	539	2130	445	22	488	23	2855	65535	488	25.35	858.37	33.48									3358
2023-08-14T10:35:58	13.67	539	2131	445	22	489	24	2854	65535	489	25.36	858.35	33.47									3359
2023-08-14T10:35:59	13.67	539	2131	445	21	489	24	2857	65535	492	25.36	858.34	33.47									3359
2023-08-14T10:36:01	13.96	539	2131	445	22	488	24	2856	65535	492	25.36	858.35	33.45									3360
2023-08-14T10:36:02	13.69	539	2130	445	21	489	24	2858	65535	496	25.36	858.37	33.45									3359
2023-08-14T10:36:04	13.64	539	2130	445	22	489	24	2856	65535	494	25.37	858.38	33.44									3358
2023-08-14T10:36:05	13.99	539	2130	445	22	489	24	2856	65535	499	25.37	858.37	33.44									3360
2023-08-14T10:36:06	14.03	539	2130	445	21	489	24	2860	65535	498	25.37	858.36	33.44									3360
2023-08-14T10:36:08	13.69	539	2131	445	22	489	24	2859	65535	495	25.37	858.35	33.43									3360
2023-08-14T10:36:09	13.64	539	2131	445	22	489	23	2856	65535	497	25.38	858.37	33.43									3359
2023-08-14T10:36:11	13.69	539	2131	445	22	489	23	2856	65535	498	25.38	858.38	33.43									3360
2023-08-14T10:36:12	13.67	539	2131	445	22	489	23	2858	65535	496	25.38	858.37	33.42									3362
2023-08-14T10:36:14	13.64	539	2132	445	22	489	23	2856	65535	496	25.39	858.38	33.41									3362
2023-08-14T10:36:15	13.64	539	2131	445	22	489	24	2856	65535	503	25.39	858.37	33.43									3361
2023-08-14T10:36:17	13.67	539	2132	445	22	489	23	2860	65535	499	25.39	858.36	33.41									3361
2023-08-14T10:36:18	13.99	539	2132	445	22	489	24	2855	65535	500	25.39	858.35	33.42									3361
2023-08-14T10:36:20	13.96	539	2132	445	22	489	23	2857	65535	501	25.4	858.37	33.41									3363
2023-08-14T10:36:21	13.64	539	2132	445	22	489	24	2856	65535	497	25.4	858.37	33.4									3363
2023-08-14T10:36:23	13.67	539	2131	446	22	488	24	2856	65535	499	25.4	858.37	33.41									3363
2023-08-14T10:36:24	13.67	539	2132	445	22	489	24	2857	65535	495	25.4	858.37	33.4									3363
2023-08-14T10:36:26	13.64	539	2132	445	22	488	23	2857	65535	498	25.41	858.36	33.4									3362
2023-08-14T10:36:27	13.62	539	2132	445	22	489	24	2858	65535	490	25.41	858.35	33.39									3362
2023-08-14T10:36:29	13.67	539	2132	445	22	489	24	2858	65535	500	25.41	858.35	33.39									3362
2023-08-14T10:36:30	13.94	539	2133	446	21	489	24	2860	65535	502	25.41	858.34	33.38									3364
2023-08-14T10:36:32	13.67	539	2133	445	21	489	24	2859	65535	499	25.42	858.36	33.39									3364
2023-08-14T10:36:33	13.67	539	2134	445	22	489	24	2855	65535	499	25.42	858.36	33.38									3366
2023-08-14T10:36:35	14.03	539	2135	446	22	489	24	2857	65535	503	25.42	858.37	33.39									3363
2023-08-14T10:36:36	13.99	539	2135	445	21	489	24	2856	65535	500	25.42	858.39	33.38									3367
2023-08-14T10:36:38	13.99	539	2135	445	21	489	24	2860	65535	503	25.42	858.35	33.37									3366
2023-08-14T10:36:39	13.67	539	2136	445	22	489	24	2855	65535	500	25.43	858.32	33.37									3364
2023-08-14T10:36:41	13.69	539	2137	445	22	489	24	2856	65535	501	25.43	858.3	33.36									3364
2023-08-14T10:36:42	13.67	539	2138	445	21	489	24	2858	65535	506	25.43	858.29	33.35									3365
2023-08-14T10:36:44	13.64	539	2139	445	22	489	24	2857	65535	504	25.44	858.27	33.36									3364
2023-08-14T10:36:45	13.96	539	2140	445	22	489	24	2856	65535	508	25.44	858.22	33.35									3364
2023-08-14T10:36:47	13.69	539	2140	446	22	489	24	2857	65535	511	25.44	858.2	33.34									3364
2023-08-14T10:36:48	14.08	539	2140	445	22	490	24	2860	65535	504	25.44	858.18	33.34									3364
2023-08-14T10:36:50	13.69	540	2140	445	22	490	24	2858	65535	502	25.45	858.14	33.33									3365
2023-08-14T10:36:51	13.69	539	2140	445	22	490	24	2856	65535	504	25.45	858.1	33.33									3367
2023-08-14T10:36:53	13.96	539	2140	445	21	490	24	2857	65535	504	25.45	858.06	33.32									3363
2023-08-14T10:36:54	13.64	539	2140	446	22	490	24	2856	65535	506	25.46	858.06	33.31									3364
2023-08-14T10:36:56	13.64	539	2140	445	22	490	24	2856	65535	504	25.46	858.04	33.32									3365
2023-08-14T10:36:57	14.06	539	2140	445	21	490	24	2856	65535	500	25.46	858	33.3									3366
2023-08-14T10:36:59	14.06	539	2141	446	21	490	24	2856	65535	500	25.46	857.96	33.31									3365
2023-08-14T10:37:00	13.67	539	2140	446	22	490	24	2857	65535	504	25.47	857.94	33.3									3365
2023-08-14T10:37:02	14.03	539	2141	445	22	490	24	2856	65535	505	25.47	857.93	33.3									3364
2023-08-14T10:37:03	14.01	538	2142	445	22	490	24	2857	65535	501	25.47	857.95	33.29									3365
2023-08-14T10:37:05	14.03	539	2141	446	22	490	24	2855	65535	500	25.47	857.96	33.27									3366
2023-08-14T10:37:06	13.99	538	2141	446	21	490	24	2857	65535	497	25.48	857.98	33.28									3365
2023-08-14T10:37:08	13.99	539	2140	446	21	490	24	2855	65535	500	25.48	858	33.28									3365
2023-08-14T10:37:09	13.69	539	2140	445	22	490	24	2857	65535	502	25.48	858.01	33.28									3364
2023-08-14T10:37:11	13.62	539	2141	446	22	490	24	2855	65535	501	25.48	858.02	33.26									3366
2023-08-14T10:37:12	13.96	539	2141	446	21	490	23	2854	65535	503	25.48	858.03	33.27									3365
2023-08-14T10:37:14	13.67	539	2141	445	21	490	24	2856	65535	497	25.48	858.02	33.28									3367
2023-08-14T10:37:15	13.64	539	2141	445	22	490	24	2856	65535	507	25.49	858.02	33.26									3368
2023-08-14T10:37:17	13.96	539	2140	446	22	490	24	2855	65535	502	25.49	858	33.27									3368
2023-08-14T10:37:18	13.67	539	2141	446	22	490	23	2855	65535	500	25.5	858	33.25									3368
2023-08-14T10:37:20	14.03	539	2142	445	22	490	24	2857	65535	499	25.5	857.99	33.24									3367
2023-08-14T10:37:21	14.06	539	2142	445	22	490	24	2856	65535	502	25.5	858	33.24									3368
2023-08-14T10:37:23	14.06	538	2143	445	22	490	24	2861	65535	502	25.51	858.02	33.25									3368
2023-08-14T10:37:24	13.72	539	2144	446	22	490	23	2855	65535	502	25.51	858.01	33.23									3369
2023-08-14T10:37:26	13.69	539	2145	446	22	490	24	2856	65535	501	25.51	858.02	33.22									3368
2023-08-14T10:37:27	13.69	539	2147	446	22	491	24	2853	65535	508	25.52	858.02	33.23									3369
2023-08-14T10:37:29	13.96	539	2148	446	22	491	24	2860	65535	506	25.52	858.01	33.22									3367
2023-08-14T10:37:30	14.03	539	2149	446	21	491	24	2855	65535	503	25.53	857.99	33.22									3369
2023-08-14T10:37:32	14.06	539	2150	446	22	492	24	2858	65535	505	25.53	857.98	33.21									3371
2023-08-14T10:37:33	13.96	539	2151	446	22	492	24	2856	65535	506	25.53	857.96	33.21									3369
2023-08-14T10:37:35	13.67	539	2151	446	22	492	24	2860	65535	513	25.54	857.95	33.2									3369
2023-08-14T10:37:36	13.99	539	2152	446	21	492	24	2858	65535	508	25.54	857.93	33.2									3370
2023-08-14T10:37:38	14.01	539	2153	446	22	493	23	2856	65535	512	25.54	857.92	33.19									3368
2023-08-14T10:37:39	13.62	538	2155	446	21	493	24	2855	65535	507	25.55	857.91	33.2									3368
2023-08-14T10:37:41	13.99	539	2156	446	22	492	24	2856	65535	505	25.55	857.88	33.2									3370
2023-08-14T10:37:42	13.64	539	2155	446	22	493	24	2856	65535	509	25.55	857.84	33.19									3370
2023-08-14T10:37:44	13.69	538	2156	446	22	493	24	2853	65535	517	25.55	857.8	33.18									3368
2023-08-14T10:37:45	14.01	539	2156	446	22	492	24	2856	65535	515	25.56	857.75	33.17									3367
2023-08-14T10:37:47	14.06	539	2156	446	22	493	23	2854	65535	519	25.56	857.69	33.17									3368
2023-08-14T10:37:48	13.64	539	2156	446	22	493	24	2856	65535	520	25.56	857.61	33.17									3371
2023-08-14T10:37:50	13.94	539	2157	446	22	493	24	2855	65535	519	25.56	857.51	33.15									3371
2023-08-14T10:37:51	14.06	539	2157	446	22	493	24	2855	65535	520	25.57	857.41	33.16									3370
2023-08-14T10:37:53	13.96	539	2158	446	22	493	23	2855	65535	525	25.57	857.32	33.14									3369
2023-08-14T10:37:54	13.67	539	2159	446	22	493	24	2853	65535	517	25.57	857.2	33.13									3370
2023-08-14T10:37:56	13.96	539	2160	446	22	493	23	2856	65535	519	25.57	857.13	33.12									3371
2023-08-14T10:37:57	13.69	539	2159	446	21	493	24	2860	65535	506	25.57	857.07	33.11									3371
2023-08-14T10:37:59	13.64	539	2160	446	22	493	24	2854	65535	511	25.57	857.04	33.11									3371
2023-08-14T10:38:00	14.01	538	2160	446	22	493	24	2855	65535	513	25.58	857.05	33.11									3372
2023-08-14T10:38:02	14.06	538	2161	446	22	493	24	2855	65535	506	25.58	857.04	33.09									3373
2023-08-14T10:38:03	13.72	539	2162	446	22	493	24	2856	65535	506	25.58	857.05	33.09									3373
2023-08-14T10:38:05	13.96	538	2162	446	22	493	24	2857	65535	505	25.59	857.05	33.08									3373
2023-08-14T10:38:06	13.91	538	2163	446	22	493	24	2856	65535	513	25.59	857.08	33.08									3372
2023-08-14T10:38:08	13.69	538	2164	446	22	493	23	2855	65535	518	25.59	857.09	33.07									3374
2023-08-14T10:38:09	13.69	539	2164	446	22	493	24	2855	65535	516	25.59	857.12	33.07									3373
2023-08-14T10:38:11	13.99	539	2165	446	22	493	24	2856	65535	511	25.6	857.11	33.07									3374
2023-08-14T10:38:12	14.06	538	2166	446	22	493	23	2854	65535	506	25.6	857.08	33.06									3375
2023-08-14T10:38:14	13.62	538	2167	446	22	493	24	2853	65535	509	25.6	857.06	33.06									3373
2023-08-14T10:38:15	13.64	539	2167	447	22	493	23	2856	65535	507	25.61	857.07	33.06									3374
2023-08-14T10:38:17	13.64	538	2167	446	22	493	24	2855	65535	517	25.61	857.09	33.04									3377
2023-08-14T10:38:18	13.96	538	2167	446	22	493	24	2855	65535	513	25.61	857.08	33.05									3374
2023-08-14T10:38:20	14.03	539	2167	446	22	493	24	2854	65535	514	25.61	857.08	33.04									3374
2023-08-14T10:38:21	13.96	538	2168	446	21	493	24	2856	65535	517	25.62	857.09	33.04									3377
2023-08-14T10:38:23	14.03	538	2167	447	22	493	24	2860	65535	516	25.62	857.1	33.03									3375
2023-08-14T10:38:24	13.96	538	2167	446	22	493	24	2854	65535	517	25.62	857.18	33.01									3375
2023-08-14T10:38:26	13.64	538	2167	446	22	493	24	2854	65535	521	25.63	857.26	33.02									3374
2023-08-14T10:38:27	13.96	538	2167	446	22	493	23	2853	65535	523	25.63	857.32	33.01									3374
2023-08-14T10:38:29	13.64	538	2168	446	22	493	24	2853	65535	523	25.64	857.41	33.02									3371
2023-08-14T10:38:30	14.03	538	2168	446	22	493	23	2855	65535	521	25.64	857.48	32.99									3374
2023-08-14T10:38:32	13.96	538	2167	446	22	493	23	2855	65535	510	25.64	857.54	33									3374
2023-08-14T10:38:33	13.64	538	2166	446	22	492	24	2854	65535	514	25.64	857.58	32.99									3372
2023-08-14T10:38:35	13.67	538	2166	446	22	492	24	2853	65535	509	25.64	857.62	33									3371
2023-08-14T10:38:36	13.96	538	2166	446	22	492	24	2856	65535	508	25.65	857.65	32.98									3373
2023-08-14T10:38:38	13.99	538	2165	446	22	493	24	2853	65535	518	25.65	857.66	32.97									3373
2023-08-14T10:38:39	14.03	538	2165	446	22	492	24	2854	65535	512	25.66	857.66	32.98									3373
2023-08-14T10:38:41	14.03	538	2166	446	21	492	24	2855	65535	514	25.66	857.69	32.97									3372
2023-08-14T10:38:42	13.96	538	2166	446	22	492	24	2855	65535	516	25.66	857.69	32.97									3374
2023-08-14T10:38:44	13.69	538	2167	447	22	492	23	2855	65535	521	25.66	857.68	32.96									3373
2023-08-14T10:38:45	14.03	538	2167	446	22	492	23	2853	65535	510	25.67	857.71	32.96									3373
2023-08-14T10:38:47	13.64	538	2168	447	22	492	24	2853	65535	510	25.67	857.71	32.95									3377
2023-08-14T10:38:48	13.64	538	2168	446	22	492	23	2853	65535	520	25.67	857.71	32.94									3376
2023-08-14T10:38:50	14.03	538	2169	447	22	492	24	2854	65535	513	25.67	857.72	32.95									3376
2023-08-14T10:38:51	13.67	538	2170	446	22	492	24	2853	65535	507	25.67	857.73	32.95									3378
2023-08-14T10:38:53	14.03	538	2170	446	22	492	24	2852	65535	510	25.68	857.74	32.94									3378
2023-08-14T10:38:54	13.67	538	2172	446	22	493	24	2854	65535	510	25.68	857.76	32.94									3378
2023-08-14T10:38:56	13.99	538	2173	446	22	493	24	2851	65535	516	25.68	857.77	32.94									3378
2023-08-14T10:38:57	13.94	538	2173	447	22	493	24	2851	65535	514	25.69	857.75	32.93									3378
2023-08-14T10:38:59	14.06	538	2174	446	22	493	24	2853	65535	516	25.69	857.74	32.93									3379
2023-08-14T10:39:00	13.67	538	2174	447	22	493	23	2854	65535	519	25.69	857.72	32.91									3379
2023-08-14T10:39:02	13.64	538	2175	446	22	493	24	2853	65535	518	25.7	857.72	32.9									3379
2023-08-14T10:39:03	14.01	538	2175	446	22	493	24	2854	65535	520	25.7	857.71	32.9									3380
2023-08-14T10:39:05	14.03	538	2175	446	21	493	24	2853	65535	519	25.7	857.73	32.9									3380
2023-08-14T10:39:06	13.94	538	2175	447	22	493	24	2854	65535	521	25.7	857.72	32.9									3379
2023-08-14T10:39:08	13.72	538	2176	447	22	493	24	2852	65535	520	25.7	857.71	32.89									3380
2023-08-14T10:39:09	14.03	538	2177	446	21	493	24	2854	65535	521	25.71	857.71	32.9									3380
2023-08-14T10:39:11	13.96	538	2177	447	22	493	24	2852	65535	516	25.71	857.7	32.89									3381
2023-08-14T10:39:12	13.96	538	2177	447	22	493	23	2854	65535	517	25.71	857.69	32.89									3381
2023-08-14T10:39:14	13.94	538	2177	447	22	493	24	2851	65535	523	25.71	857.7	32.89									3380
2023-08-14T10:39:15	13.99	538	2177	447	22	493	24	2853	65535	525	25.72	857.72	32.89									3380
2023-08-14T10:39:17	13.64	538	2177	447	22	494	24	2855	65535	522	25.72	857.72	32.88									3379
2023-08-14T10:39:18	13.64	538	2177	447	22	494	24	2849	65535	521	25.72	857.73	32.88									3383
2023-08-14T10:39:20	13.64	538	2177	447	22	493	24	2853	65535	523	25.72	857.72	32.87									3381
2023-08-14T10:39:21	13.94	538	2177	447	22	494	24	2851	65535	521	25.72	857.72	32.86									3381
2023-08-14T10:39:23	13.62	538	2177	447	22	493	23	2851	65535	525	25.73	857.72	32.86									3383
2023-08-14T10:39:24	14.03	538	2177	447	22	494	24	2852	65535	525	25.73	857.72	32.86									3383
2023-08-14T10:39:26	13.72	538	2177	447	21	494	24	2852	65535	525	25.73	857.72	32.86									3382
2023-08-14T10:39:27	13.99	538	2177	447	22	494	24	2854	65535	526	25.73	857.71	32.86									3382
2023-08-14T10:39:29	13.69	538	2177	447	22	494	24	2853	65535	520	25.74	857.71	32.86									3384
2023-08-14T10:39:30	13.91	538	2178	447	22	494	24	2853	65535	524	25.74	857.7	32.86									3383
2023-08-14T10:39:32	13.99	538	2178	447	22	494	24	2853	65535	529	25.74	857.71	32.85									3386
2023-08-14T10:39:33	13.62	539	2178	447	22	494	24	2851	65535	524	25.74	857.72	32.86									3385
2023-08-14T10:39:35	13.64	538	2178	447	22	494	24	2851	65535	525	25.75	857.73	32.84									3384
2023-08-14T10:39:36	13.64	538	2179	447	22	493	24	2853	65535	526	25.75	857.73	32.85									3384
2023-08-14T10:39:38	14.03	538	2179	447	22	494	24	2855	65535	529	25.75	857.72	32.83									3384
2023-08-14T10:39:39	13.64	538	2180	447	22	493	24	2853	65535	528	25.76	857.7	32.82									3383
2023-08-14T10:39:41	13.64	538	2180	447	22	493	24	2848	65535	524	25.76	857.69	32.83									3385
2023-08-14T10:39:42	13.96	538	2180	447	22	493	24	2851	65535	525	25.76	857.69	32.82									3386
2023-08-14T10:39:44	13.96	538	2180	447	22	492	24	2854	65535	519	25.76	857.69	32.81									3386
2023-08-14T10:39:45	13.96	538	2179	447	22	492	24	2852	65535	521	25.77	857.69	32.81									3386
2023-08-14T10:39:47	13.69	538	2179	447	22	492	24	2852	65535	525	25.77	857.7	32.81									3386
2023-08-14T10:39:48	13.96	538	2178	447	22	492	24	2849	65535	529	25.77	857.7	32.81									3386
2023-08-14T10:39:50	13.64	538	2178	448	22	492	23	2852	65535	532	25.78	857.72	32.8									3386
2023-08-14T10:39:51	13.64	538	2178	447	22	492	23	2848	65535	531	25.78	857.73	32.79									3385
2023-08-14T10:39:53	13.96	538	2178	447	21	492	24	2853	65535	526	25.78	857.74	32.79									3385
2023-08-14T10:39:54	13.69	538	2179	447	22	491	24	2852	65535	532	25.78	857.75	32.78									3385
2023-08-14T10:39:56	13.69	538	2180	447	21	491	24	2851	65535	525	25.79	857.74	32.78									3385
2023-08-14T10:39:57	14.06	538	2182	447	22	491	24	2852	65535	523	25.79	857.73	32.78									3387
2023-08-14T10:39:59	13.69	538	2182	448	22	491	24	2852	65535	530	25.79	857.71	32.77									3386
2023-08-14T10:40:00	13.99	538	2182	447	22	491	24	2852	65535	527	25.79	857.71	32.77									3386
2023-08-14T10:40:02	13.64	538	2183	447	22	492	23	2854	65535	526	25.8	857.72	32.77									3386
2023-08-14T10:40:03	13.74	538	2184	447	22	492	24	2850	65535	527	25.8	857.72	32.77									3389
2023-08-14T10:40:05	13.96	538	2184	448	22	492	24	2852	65535	530	25.8	857.7	32.76									3387
2023-08-14T10:40:06	14.03	538	2185	448	22	492	24	2850	65535	521	25.8	857.69	32.75									3388
2023-08-14T10:40:08	14.01	538	2185	447	21	492	24	2849	65535	522	25.8	857.71	32.75									3388
2023-08-14T10:40:09	13.99	538	2185	447	22	491	23	2849	65535	528	25.81	857.71	32.75									3389
2023-08-14T10:40:11	13.94	538	2186	448	22	492	24	2852	65535	530	25.81	857.69	32.74									3387
2023-08-14T10:40:12	13.64	538	2186	448	22	491	24	2851	65535	526	25.81	857.69	32.75									3388
2023-08-14T10:40:14	13.69	538	2187	447	21	491	24	2849	65535	531	25.82	857.68	32.74									3389
2023-08-14T10:40:15	13.67	538	2187	448	22	492	23	2851	65535	528	25.82	857.67	32.74									3389
2023-08-14T10:40:17	13.96	538	2187	448	22	491	23	2851	65535	525	25.82	857.68	32.73									3389
2023-08-14T10:40:18	13.96	538	2188	448	22	491	24	2850	65535	528	25.82	857.68	32.73									3390
2023-08-14T10:40:20	13.96	538	2188	448	22	491	23	2852	65535	524	25.83	857.67	32.72									3390
2023-08-14T10:40:21	13.96	538	2188	448	22	491	24	2850	65535	523	25.83	857.67	32.72									3390
2023-08-14T10:40:23	13.64	538	2189	448	22	491	24	2849	65535	522	25.84	857.68	32.71									3390
2023-08-14T10:40:24	13.62	538	2188	448	22	491	24	2850	65535	530	25.84	857.7	32.71									3390
2023-08-14T10:40:26	13.62	538	2188	447	22	491	24	2849	65535	528	25.84	857.7	32.71									3389
2023-08-14T10:40:27	13.81	538	2188	447	22	491	23	2851	65535	529	25.84	857.7	32.7									3390
2023-08-14T10:40:29	13.64	538	2188	447	22	492	24	2850	65535	531	25.84	857.7	32.69									3389
2023-08-14T10:40:30	13.69	538	2188	448	22	492	24	2854	65535	531	25.85	857.69	32.68									3389
2023-08-14T10:40:32	13.96	538	2187	448	22	491	24	2848	65535	534	25.85	857.68	32.68									3389
2023-08-14T10:40:33	13.94	538	2189	448	22	491	24	2849	65535	538	25.85	857.66	32.68									3390
2023-08-14T10:40:35	14.03	538	2189	448	22	492	24	2850	65535	540	25.85	857.67	32.68									3390
2023-08-14T10:40:36	13.64	538	2190	448	22	491	24	2851	65535	531	25.86	857.7	32.68									3389
2023-08-14T10:40:38	13.62	538	2190	448	22	491	24	2851	65535	532	25.86	857.71	32.67									3390
2023-08-14T10:40:39	14.03	538	2191	448	21	492	24	2850	65535	534	25.86	857.72	32.67									3391
2023-08-14T10:40:41	13.62	538	2191	448	22	491	24	2849	65535	538	25.86	857.72	32.67									3391
2023-08-14T10:40:42	13.69	538	2191	448	22	492	24	2849	65535	534	25.86	857.73	32.67									3391
2023-08-14T10:40:44	14.06	538	2192	448	22	492	24	2851	65535	532	25.87	857.71	32.67									3391
2023-08-14T10:40:45	13.64	538	2193	448	22	492	24	2850	65535	532	25.87	857.7	32.65									3391
2023-08-14T10:40:47	13.64	538	2193	448	22	492	23	2850	65535	529	25.88	857.69	32.65									3394
2023-08-14T10:40:48	13.67	538	2194	448	22	492	24	2852	65535	528	25.88	857.69	32.66									3392
2023-08-14T10:40:50	13.91	538	2194	448	22	492	24	2849	65535	529	25.88	857.71	32.64									3390
2023-08-14T10:40:51	13.67	538	2195	448	22	492	24	2852	65535	530	25.88	857.7	32.64									3391
2023-08-14T10:40:53	14.03	538	2195	448	22	492	24	2850	65535	525	25.88	857.69	32.64									3392
2023-08-14T10:40:54	13.64	538	2195	448	22	493	24	2850	65535	530	25.89	857.69	32.63									3392
2023-08-14T10:40:56	14.03	538	2195	448	22	492	24	2850	65535	526	25.89	857.7	32.63									3393
2023-08-14T10:40:57	13.96	538	2196	448	21	492	24	2850	65535	528	25.89	857.71	32.64									3393
2023-08-14T10:40:59	13.69	538	2196	448	22	492	24	2848	65535	534	25.89	857.72	32.62									3393
2023-08-14T10:41:00	13.69	538	2197	448	22	492	24	2847	65535	536	25.89	857.7	32.61									3393
2023-08-14T10:41:02	13.86	538	2197	448	22	492	24	2849	65535	539	25.9	857.7	32.62									3393
2023-08-14T10:41:03	14.03	538	2197	448	22	492	24	2850	65535	540	25.9	857.71	32.61									3393
2023-08-14T10:41:05	13.69	538	2198	448	22	492	24	2850	65535	547	25.9	857.71	32.61									3392
2023-08-14T10:41:06	14.01	538	2198	448	22	492	24	2847	65535	545	25.9	857.71	32.59									3392
2023-08-14T10:41:08	13.64	538	2199	448	22	492	24	2848	65535	543	25.91	857.72	32.61									3393
2023-08-14T10:41:09	13.96	538	2198	448	22	492	24	2847	65535	544	25.91	857.71	32.61									3393
2023-08-14T10:41:11	13.94	538	2198	448	22	492	23	2850	65535	545	25.91	857.69	32.59									3393
2023-08-14T10:41:12	13.96	538	2199	448	22	492	24	2850	65535	544	25.91	857.68	32.6									3393
2023-08-14T10:41:14	13.67	538	2199	448	22	492	24	2850	65535	543	25.92	857.68	32.58									3393
2023-08-14T10:41:15	13.64	538	2200	448	22	492	24	2849	65535	539	25.92	857.68	32.58									3395
2023-08-14T10:41:17	13.89	538	2201	448	22	492	24	2848	65535	537	25.92	857.68	32.58									3394
2023-08-14T10:41:18	14.03	538	2202	448	22	492	23	2848	65535	531	25.92	857.67	32.57									3394
2023-08-14T10:41:20	13.96	538	2201	448	22	493	24	2849	65535	540	25.93	857.66	32.56									3394
2023-08-14T10:41:21	13.91	538	2202	448	22	492	24	2846	65535	534	25.93	857.66	32.57									3394
2023-08-14T10:41:23	13.96	538	2203	448	22	493	24	2849	65535	535	25.93	857.66	32.57									3395
2023-08-14T10:41:24	13.69	538	2203	448	22	492	24	2851	65535	540	25.93	857.66	32.56									3394
2023-08-14T10:41:26	13.96	538	2204	448	22	492	24	2849	65535	550	25.93	857.66	32.56									3395
2023-08-14T10:41:27	13.69	538	2204	448	22	492	24	2850	65535	548	25.94	857.66	32.55									3395
2023-08-14T10:41:29	13.99	538	2204	448	22	492	24	2849	65535	545	25.94	857.65	32.55									3396
2023-08-14T10:41:30	13.94	538	2205	448	22	492	24	2849	65535	544	25.94	857.67	32.55									3396
2023-08-14T10:41:32	13.64	538	2205	448	22	492	24	2849	65535	543	25.94	857.68	32.55									3396
2023-08-14T10:41:33	14.03	538	2206	448	22	493	24	2849	65535	543	25.95	857.68	32.54									3396
2023-08-14T10:41:35	13.96	538	2205	448	22	492	24	2848	65535	545	25.95	857.67	32.53									3396
2023-08-14T10:41:36	13.64	538	2205	448	22	493	24	2847	65535	536	25.95	857.67	32.53									3397
2023-08-14T10:41:38	14.03	538	2206	448	22	492	24	2849	65535	537	25.95	857.66	32.53									3396
2023-08-14T10:41:39	13.96	538	2206	448	22	493	24	2850	65535	538	25.96	857.66	32.52									3397
2023-08-14T10:41:41	13.89	538	2206	448	21	493	23	2848	65535	542	25.96	857.66	32.52									3395
2023-08-14T10:41:42	14.03	538	2206	449	22	493	24	2850	65535	546	25.96	857.67	32.52									3397
2023-08-14T10:41:44	14.01	538	2207	448	22	492	23	2849	65535	545	25.96	857.67	32.51									3396
2023-08-14T10:41:45	13.67	538	2207	448	22	493	24	2848	65535	545	25.97	857.69	32.5									3395
2023-08-14T10:41:47	14.06	538	2208	448	22	493	24	2847	65535	545	25.97	857.69	32.51									3395
2023-08-14T10:41:48	13.64	538	2208	448	22	493	24	2850	65535	541	25.97	857.67	32.5									3398
2023-08-14T10:41:50	13.64	538	2208	449	22	493	24	2848	65535	546	25.97	857.69	32.51									3396
2023-08-14T10:41:51	13.67	538	2209	449	22	493	24	2849	65535	543	25.98	857.71	32.49									3396
2023-08-14T10:41:53	13.67	538	2209	448	22	493	23	2848	65535	537	25.98	857.68	32.5									3397
2023-08-14T10:41:54	13.94	538	2209	448	21	493	24	2850	65535	540	25.98	857.68	32.5									3399
2023-08-14T10:41:56	13.67	538	2209	448	22	493	24	2849	65535	540	25.98	857.7	32.48									3398
2023-08-14T10:41:57	13.96	538	2210	448	22	494	24	2850	65535	533	25.99	857.7	32.48									3397
2023-08-14T10:41:59	13.64	538	2211	448	22	494	24	2847	65535	534	25.99	857.69	32.47									3399
2023-08-14T10:42:00	13.67	538	2211	448	22	493	23	2849	65535	541	25.99	857.69	32.47									3397
2023-08-14T10:42:02	13.94	537	2211	448	22	493	24	2848	65535	542	25.99	857.68	32.47									3398
2023-08-14T10:42:03	13.96	538	2211	448	22	493	24	2849	65535	538	25.99	857.68	32.47									3398
2023-08-14T10:42:05	13.94	538	2212	448	22	493	24	2850	65535	542	26	857.67	32.46									3396
2023-08-14T10:42:06	13.99	538	2213	448	22	493	24	2847	65535	543	26	857.63	32.45									3395
2023-08-14T10:42:08	13.64	538	2213	448	22	493	24	2849	65535	546	26	857.58	32.44									3394
2023-08-14T10:42:09	13.94	538	2213	448	22	493	24	2849	65535	547	26	857.51	32.44									3392
2023-08-14T10:42:11	14.03	538	2213	448	22	494	24	2847	65535	550	26.01	857.45	32.44									3396
2023-08-14T10:42:12	13.64	538	2213	448	22	494	24	2848	65535	549	26.01	857.4	32.43									3397
2023-08-14T10:42:14	14.01	538	2212	449	22	494	24	2848	65535	550	26.01	857.31	32.44									3397
2023-08-14T10:42:15	14.01	538	2212	448	22	494	24	2849	65535	545	26.01	857.22	32.41									3396
2023-08-14T10:42:17	13.64	538	2211	449	22	494	24	2848	65535	541	26.01	857.18	32.42									3395
2023-08-14T10:42:18	13.96	537	2211	448	22	494	24	2848	65535	545	26.02	857.14	32.41									3397
2023-08-14T10:42:20	13.62	537	2211	448	22	495	24	2850	65535	543	26.02	857.14	32.39									3397
2023-08-14T10:42:21	13.67	537	2211	448	22	494	23	2849	65535	541	26.02	857.17	32.39									3397
2023-08-14T10:42:23	13.67	537	2211	449	22	495	23	2847	65535	537	26.02	857.21	32.4									3398
2023-08-14T10:42:24	13.96	537	2211	448	22	494	24	2849	65535	538	26.03	857.24	32.38									3398
2023-08-14T10:42:26	13.96	537	2211	448	22	494	24	2849	65535	532	26.03	857.29	32.38									3398
2023-08-14T10:42:27	13.67	537	2212	449	22	495	24	2847	65535	531	26.03	857.33	32.38									3394
2023-08-14T10:42:29	13.72	537	2212	448	22	494	24	2848	65535	541	26.03	857.38	32.38									3396
2023-08-14T10:42:30	13.64	537	2213	448	22	495	23	2848	65535	537	26.04	857.43	32.37									3397
2023-08-14T10:42:32	13.99	537	2214	448	22	495	24	2847	65535	538	26.04	857.49	32.37									3396
2023-08-14T10:42:33	13.67	537	2214	448	22	494	24	2849	65535	543	26.04	857.53	32.36									3397
2023-08-14T10:42:35	14.01	537	2214	448	22	495	24	2848	65535	546	26.05	857.57	32.35									3397
2023-08-14T10:42:36	13.81	537	2214	449	22	495	24	2847	65535	546	26.05	857.6	32.35									3398
2023-08-14T10:42:38	13.62	537	2214	448	22	495	24	2846	65535	550	26.05	857.66	32.35									3399
2023-08-14T10:42:39	13.62	537	2213	449	22	495	24	2850	65535	548	26.05	857.72	32.32									3400
2023-08-14T10:42:41	14.03	537	2213	448	22	495	24	2848	65535	549	26.06	857.75	32.34									3400
2023-08-14T10:42:42	13.69	537	2214	449	22	495	24	2848	65535	544	26.06	857.79	32.32									3399
2023-08-14T10:42:44	13.86	537	2214	448	22	495	24	2847	65535	545	26.06	857.82	32.32									3401
2023-08-14T10:42:45	13.67	537	2214	448	22	495	24	2848	65535	544	26.06	857.8	32.31									3398
2023-08-14T10:42:47	13.64	537	2214	448	21	495	24	2847	65535	546	26.07	857.78	32.31									3397
2023-08-14T10:42:48	13.69	536	2213	449	22	494	24	2847	65535	545	26.07	857.74	32.3									3399
2023-08-14T10:42:50	13.69	536	2213	448	22	494	24	2847	65535	543	26.07	857.7	32.29									3398
2023-08-14T10:42:51	13.69	536	2213	449	22	494	24	2848	65535	549	26.07	857.63	32.29									3398
2023-08-14T10:42:53	13.96	536	2214	449	22	495	24	2849	65535	542	26.07	857.55	32.29									3398
2023-08-14T10:42:54	13.64	536	2214	449	22	495	24	2849	65535	547	26.07	857.48	32.28									3400
2023-08-14T10:42:56	13.64	536	2214	449	22	495	24	2847	65535	551	26.07	857.44	32.27									3398
2023-08-14T10:42:57	13.64	536	2214	448	22	494	24	2847	65535	548	26.08	857.4	32.28									3397
2023-08-14T10:42:59	13.67	536	2214	448	22	495	24	2847	65535	552	26.08	857.37	32.27									3397
2023-08-14T10:43:00	13.69	536	2215	448	22	495	24	2850	65535	543	26.08	857.33	32.26									3399
2023-08-14T10:43:02	13.94	536	2215	448	22	494	24	2849	65535	539	26.08	857.35	32.25									3399
2023-08-14T10:43:03	13.64	536	2216	448	22	494	24	2844	65535	546	26.09	857.38	32.25									3400
2023-08-14T10:43:05	13.62	536	2216	448	22	494	24	2849	65535	541	26.09	857.43	32.24									3400
2023-08-14T10:43:06	13.94	536	2216	448	22	494	23	2848	65535	547	26.09	857.48	32.23									3400
2023-08-14T10:43:08	13.69	536	2217	448	22	494	24	2849	65535	550	26.09	857.53	32.22									3400
2023-08-14T10:43:09	14.01	536	2218	448	22	495	24	2847	65535	549	26.09	857.57	32.23									3400
2023-08-14T10:43:11	13.99	536	2218	448	22	494	24	2846	65535	546	26.1	857.6	32.22									3402
2023-08-14T10:43:12	13.94	536	2218	448	22	494	24	2848	65535	549	26.1	857.6	32.22									3399
2023-08-14T10:43:14	13.62	535	2218	448	22	494	24	2847	65535	548	26.1	857.62	32.21									3400
2023-08-14T10:43:15	14.01	536	2218	448	22	494	24	2849	65535	546	26.1	857.65	32.21									3400
2023-08-14T10:43:17	13.96	536	2218	448	22	494	24	2848	65535	545	26.11	857.65	32.21									3400
2023-08-14T10:43:18	14.01	535	2218	448	22	494	24	2847	65535	553	26.11	857.65	32.2									3400
2023-08-14T10:43:20	13.96	536	2217	448	22	494	24	2852	65535	545	26.11	857.66	32.18									3401
2023-08-14T10:43:21	14.01	535	2218	448	22	494	24	2847	65535	537	26.11	857.68	32.2									3401
2023-08-14T10:43:23	13.67	536	2218	448	22	494	24	2852	65535	537	26.11	857.66	32.18									3399
2023-08-14T10:43:24	14.01	536	2219	448	22	494	24	2849	65535	538	26.11	857.64	32.17									3400
2023-08-14T10:43:26	14.01	536	2219	448	22	495	24	2847	65535	539	26.12	857.6	32.17									3398
2023-08-14T10:43:27	13.64	536	2220	448	22	494	24	2848	65535	545	26.12	857.56	32.17									3400
2023-08-14T10:43:29	13.69	536	2221	448	22	495	24	2847	65535	543	26.12	857.54	32.17									3399
2023-08-14T10:43:30	13.96	536	2221	448	22	495	23	2848	65535	543	26.13	857.48	32.16									3400
2023-08-14T10:43:32	13.96	536	2221	448	22	495	24	2848	65535	543	26.13	857.41	32.15									3400
2023-08-14T10:43:33	14.01	536	2221	448	22	495	24	2849	65535	548	26.13	857.34	32.15									3400
2023-08-14T10:43:35	13.64	535	2222	448	21	495	24	2847	65535	547	26.13	857.27	32.14									3402
2023-08-14T10:43:36	13.96	536	2221	448	22	495	24	2848	65535	545	26.14	857.22	32.14									3398
2023-08-14T10:43:38	13.69	535	2221	448	22	495	23	2847	65535	542	26.14	857.17	32.13									3400
2023-08-14T10:43:39	14.01	535	2221	448	22	495	24	2849	65535	544	26.14	857.14	32.13									3400
2023-08-14T10:43:41	13.67	535	2221	448	22	495	23	2848	65535	545	26.14	857.11	32.13									3402
2023-08-14T10:43:42	13.94	535	2220	448	22	495	24	2846	65535	544	26.15	857.13	32.13									3402
2023-08-14T10:43:44	13.62	535	2220	448	22	495	24	2848	65535	548	26.15	857.15	32.12									3401
2023-08-14T10:43:45	13.67	535	2220	448	22	495	24	2848	65535	556	26.15	857.17	32.11									3402
2023-08-14T10:43:47	14.01	535	2220	448	22	495	24	2845	65535	552	26.16	857.22	32.11									3402
2023-08-14T10:43:48	13.67	535	2220	448	22	495	23	2846	65535	548	26.16	857.25	32.11									3402
2023-08-14T10:43:50	13.96	535	2221	448	22	495	24	2848	65535	547	26.16	857.23	32.1									3402
2023-08-14T10:43:51	13.96	535	2221	448	22	495	24	2848	65535	544	26.16	857.26	32.08									3401
2023-08-14T10:43:53	14.03	535	2221	448	22	495	24	2848	65535	548	26.17	857.28	32.07									3400
2023-08-14T10:43:54	14.01	535	2221	448	22	495	24	2848	65535	549	26.17	857.3	32.07									3400
2023-08-14T10:43:56	13.67	535	2221	448	22	494	23	2847	65535	550	26.17	857.34	32.08									3399
2023-08-14T10:43:57	13.91	535	2221	448	21	495	24	2847	65535	550	26.17	857.37	32.07									3402
2023-08-14T10:43:59	13.62	534	2221	448	22	495	24	2847	65535	550	26.17	857.41	32.05									3401
2023-08-14T10:44:00	13.64	534	2222	448	22	495	24	2844	65535	550	26.18	857.46	32.06									3401
2023-08-14T10:44:02	13.84	534	2223	448	22	494	24	2849	65535	549	26.18	857.51	32.05									3399
2023-08-14T10:44:03	13.81	534	2223	448	22	494	24	2844	65535	555	26.18	857.56	32.04									3396
2023-08-14T10:44:05	13.62	534	2223	448	22	494	24	2848	65535	558	26.18	857.59	32.02									3400
2023-08-14T10:44:06	13.64	534	2222	448	22	494	24	2847	65535	556	26.18	857.6	32.02									3399
2023-08-14T10:44:08	13.64	534	2221	448	22	494	24	2848	65535	553	26.19	857.64	32.04									3399
2023-08-14T10:44:09	13.64	534	2220	448	22	493	24	2847	65535	547	26.19	857.67	32.02									3397
2023-08-14T10:44:11	13.84	534	2220	448	22	493	24	2849	65535	540	26.19	857.68	32.01									3396
2023-08-14T10:44:12	13.62	534	2221	448	22	493	24	2850	65535	543	26.2	857.69	32									3397
2023-08-14T10:44:14	14.01	534	2221	448	22	492	24	2846	65535	540	26.2	857.72	32									3396
2023-08-14T10:44:15	13.99	534	2221	448	22	493	24	2846	65535	545	26.2	857.72	32									3394
2023-08-14T10:44:17	13.96	534	2221	448	22	492	24	2847	65535	549	26.2	857.74	32									3397
2023-08-14T10:44:18	14.01	533	2220	448	22	492	24	2846	65535	540	26.2	857.77	31.98									3399
2023-08-14T10:44:20	13.64	534	2220	448	22	492	24	2847	65535	541	26.21	857.79	31.98									3399
2023-08-14T10:44:21	13.67	533	2219	448	22	492	24	2846	65535	547	26.21	857.78	31.97									3397
2023-08-14T10:44:23	13.64	534	2219	448	22	492	24	2848	65535	551	26.21	857.82	31.97									3398
2023-08-14T10:44:24	14.03	534	2218	448	22	492	24	2847	65535	548	26.21	857.82	31.97									3399
2023-08-14T10:44:26	13.67	534	2218	448	21	492	24	2847	65535	551	26.21	857.82	31.96									3401
2023-08-14T10:44:27	13.62	533	2218	448	22	492	24	2846	65535	546	26.22	857.82	31.95									3401
2023-08-14T10:44:29	14.01	533	2217	448	22	492	24	2846	65535	547	26.22	857.83	31.95									3401
2023-08-14T10:44:30	13.69	533	2216	448	22	492	24	2848	65535	548	26.22	857.83	31.95									3402
2023-08-14T10:44:32	13.86	533	2216	448	22	492	24	2848	65535	550	26.22	857.82	31.94									3402
2023-08-14T10:44:33	13.64	534	2216	448	22	492	24	2846	65535	546	26.23	857.83	31.94									3403
2023-08-14T10:44:35	13.67	534	2217	448	22	492	24	2848	65535	541	26.23	857.84	31.95									3402
2023-08-14T10:44:36	13.99	533	2216	448	21	493	24	2845	65535	542	26.23	857.82	31.93									3404
2023-08-14T10:44:38	14.03	533	2217	448	22	492	24	2845	65535	543	26.23	857.82	31.93									3404
2023-08-14T10:44:39	13.62	533	2217	448	22	492	24	2849	65535	544	26.24	857.83	31.93									3404
2023-08-14T10:44:41	13.96	533	2217	448	22	492	24	2850	65535	543	26.24	857.81	31.93									3403
2023-08-14T10:44:42	13.64	534	2218	448	22	493	24	2851	65535	544	26.24	857.81	31.92									3404
2023-08-14T10:44:44	13.67	533	2218	448	22	493	24	2848	65535	545	26.24	857.81	31.93									3405
2023-08-14T10:44:45	13.64	533	2219	448	22	493	24	2846	65535	545	26.24	857.83	31.92									3405
2023-08-14T10:44:47	13.64	533	2219	448	22	493	24	2846	65535	547	26.24	857.82	31.92									3404
2023-08-14T10:44:48	13.67	533	2219	448	22	493	24	2845	65535	550	26.25	857.81	31.92									3406
2023-08-14T10:44:50	13.84	533	2220	447	22	493	24	2848	65535	551	26.25	857.82	31.9									3405
2023-08-14T10:44:51	14.06	533	2220	448	21	494	24	2845	65535	544	26.25	857.81	31.91									3406
2023-08-14T10:44:53	13.62	533	2220	448	22	494	24	2848	65535	545	26.25	857.83	31.91									3406
2023-08-14T10:44:54	13.81	533	2220	448	22	494	24	2848	65535	541	26.26	857.81	31.89									3404
2023-08-14T10:44:56	13.99	533	2221	448	22	494	24	2848	65535	546	26.26	857.8	31.89									3406
2023-08-14T10:44:57	13.84	533	2221	448	22	494	24	2848	65535	545	26.26	857.81	31.9									3407
2023-08-14T10:44:59	14.01	533	2221	448	22	494	24	2848	65535	546	26.26	857.78	31.89									3405
2023-08-14T10:45:00	13.99	533	2221	448	22	494	24	2845	65535	546	26.27	857.77	31.89									3402
2023-08-14T10:45:02	14.03	533	2221	448	21	494	24	2846	65535	542	26.27	857.75	31.88									3406
2023-08-14T10:45:03	13.64	532	2221	448	22	494	24	2849	65535	547	26.27	857.72	31.88									3403
2023-08-14T10:45:05	13.96	532	2221	448	22	494	24	2845	65535	547	26.28	857.71	31.87									3402
2023-08-14T10:45:06	14.03	532	2220	448	22	494	24	2849	65535	545	26.28	857.67	31.85									3402
2023-08-14T10:45:08	13.67	532	2220	447	22	494	24	2848	65535	544	26.28	857.64	31.86									3403
2023-08-14T10:45:09	13.67	532	2219	448	22	494	24	2845	65535	544	26.28	857.59	31.85									3401
2023-08-14T10:45:11	13.64	532	2219	448	22	494	24	2846	65535	547	26.28	857.55	31.83									3400
2023-08-14T10:45:12	14.01	532	2218	447	22	494	24	2847	65535	551	26.28	857.58	31.82									3398
2023-08-14T10:45:14	13.67	531	2218	448	21	494	24	2842	65535	558	26.29	857.61	31.81									3400
2023-08-14T10:45:15	13.67	531	2218	448	22	494	24	2845	65535	551	26.29	857.64	31.81									3401
2023-08-14T10:45:17	13.96	532	2217	447	22	494	24	2845	65535	552	26.29	857.67	31.78									3402
2023-08-14T10:45:18	13.62	531	2217	448	22	494	24	2845	65535	556	26.29	857.7	31.8									3399
2023-08-14T10:45:20	13.67	531	2215	448	22	493	24	2845	65535	555	26.29	857.71	31.78									3398
2023-08-14T10:45:21	13.62	531	2214	448	22	493	24	2845	65535	547	26.3	857.72	31.77									3398
2023-08-14T10:45:23	13.64	531	2213	448	22	492	24	2845	65535	544	26.3	857.73	31.77									3399
2023-08-14T10:45:24	13.99	531	2213	448	22	492	24	2846	65535	538	26.3	857.74	31.75									3400
2023-08-14T10:45:26	14.01	531	2213	447	22	492	24	2846	65535	545	26.3	857.74	31.75									3396
2023-08-14T10:45:27	13.67	531	2213	448	22	492	24	2846	65535	548	26.3	857.76	31.75									3397
2023-08-14T10:45:29	14.01	531	2212	447	22	492	24	2846	65535	550	26.3	857.77	31.74									3397
2023-08-14T10:45:30	13.62	530	2212	447	22	492	24	2844	65535	545	26.31	857.72	31.74									3397
2023-08-14T10:45:32	13.69	530	2212	447	22	492	24	2842	65535	551	26.31	857.66	31.73									3398
2023-08-14T10:45:33	13.91	530	2211	447	22	492	24	2846	65535	548	26.32	857.65	31.73									3393
2023-08-14T10:45:35	13.69	530	2210	448	22	492	24	2839	65535	550	26.32	857.59	31.71									3395
2023-08-14T10:45:36	13.94	530	2209	447	22	492	24	2844	65535	549	26.32	857.58	31.71									3397
2023-08-14T10:45:38	13.67	530	2208	447	22	492	24	2845	65535	545	26.32	857.59	31.69									3397
2023-08-14T10:45:39	13.64	530	2208	447	22	492	24	2845	65535	544	26.32	857.59	31.69									3397
2023-08-14T10:45:41	13.64	530	2208	447	21	492	24	2844	65535	544	26.33	857.58	31.68									3397
2023-08-14T10:45:42	13.62	530	2207	447	22	492	24	2845	65535	544	26.33	857.59	31.69									3398
2023-08-14T10:45:44	13.96	530	2206	447	22	492	24	2846	65535	547	26.33	857.57	31.67									3397
2023-08-14T10:45:45	14.01	530	2206	447	22	492	24	2844	65535	542	26.33	857.59	31.66									3396
2023-08-14T10:45:47	14.06	530	2207	447	22	492	24	2847	65535	543	26.33	857.61	31.65									3394
2023-08-14T10:45:48	13.64	530	2208	447	22	492	24	2845	65535	543	26.33	857.64	31.64									3394
2023-08-14T10:45:50	13.67	529	2209	447	22	493	24	2845	65535	546	26.33	857.65	31.64									3395
2023-08-14T10:45:51	13.62	529	2209	447	22	492	24	2845	65535	540	26.34	857.66	31.63									3395
2023-08-14T10:45:53	14.01	529	2210	447	22	492	24	2845	65535	541	26.34	857.67	31.62									3390
2023-08-14T10:45:54	13.84	529	2211	447	21	492	24	2848	65535	543	26.34	857.66	31.61									3391
2023-08-14T10:45:56	13.64	529	2213	447	22	493	24	2847	65535	542	26.34	857.63	31.62									3397
2023-08-14T10:45:57	13.64	529	2211	447	22	492	24	2847	65535	543	26.35	857.6	31.61									3394
2023-08-14T10:45:59	13.64	529	2210	447	22	492	24	2847	65535	540	26.35	857.55	31.61									3393
2023-08-14T10:46:00	13.81	529	2209	447	22	492	24	2844	65535	537	26.35	857.53	31.6									3393
2023-08-14T10:46:02	13.99	529	2209	447	22	492	23	2847	65535	542	26.35	857.48	31.59									3395
2023-08-14T10:46:03	13.67	529	2209	447	22	492	24	2842	65535	537	26.35	857.43	31.59									3393
2023-08-14T10:46:05	13.96	529	2209	447	22	491	24	2841	65535	534	26.36	857.37	31.57									3393
2023-08-14T10:46:06	13.62	528	2209	447	22	492	24	2845	65535	537	26.36	857.35	31.58									3394
2023-08-14T10:46:08	13.64	529	2209	447	22	492	24	2844	65535	539	26.36	857.29	31.57									3396
2023-08-14T10:46:09	13.91	529	2210	447	22	492	23	2844	65535	538	26.36	857.24	31.56									3396
2023-08-14T10:46:11	14.03	528	2210	447	22	492	24	2845	65535	537	26.36	857.22	31.56									3395
2023-08-14T10:46:12	13.64	528	2211	447	22	493	24	2846	65535	535	26.37	857.15	31.54									3394
2023-08-14T10:46:14	14.03	529	2211	447	22	493	23	2846	65535	539	26.37	857.11	31.54									3393
2023-08-14T10:46:15	13.62	528	2211	447	22	493	24	2842	65535	539	26.37	857.11	31.53									3395
2023-08-14T10:46:17	13.94	528	2210	447	22	493	24	2845	65535	543	26.37	857.07	31.52									3396
2023-08-14T10:46:18	13.62	528	2211	447	22	493	24	2844	65535	534	26.38	857.06	31.52									3397
2023-08-14T10:46:20	13.96	528	2210	446	22	493	24	2844	65535	539	26.38	857.03	31.52									3395
2023-08-14T10:46:21	13.91	528	2211	447	22	493	24	2844	65535	536	26.38	857.03	31.5									3396
2023-08-14T10:46:23	13.96	528	2210	447	22	493	24	2842	65535	548	26.38	857.04	31.49									3396
2023-08-14T10:46:24	13.67	527	2209	446	22	493	24	2844	65535	546	26.39	857.02	31.48									3397
2023-08-14T10:46:26	14.01	528	2209	446	22	493	24	2844	65535	544	26.39	857.03	31.47									3395
2023-08-14T10:46:27	13.91	527	2209	447	21	493	24	2843	65535	545	26.39	857.07	31.48									3397
2023-08-14T10:46:29	13.96	527	2209	447	22	493	24	2844	65535	545	26.39	857.1	31.47									3398
2023-08-14T10:46:30	13.94	527	2209	446	22	493	24	2845	65535	542	26.39	857.15	31.47									3397
2023-08-14T10:46:32	13.94	527	2208	446	22	493	24	2849	65535	545	26.4	857.15	31.45									3396
2023-08-14T10:46:33	14.01	527	2208	446	22	493	24	2846	65535	538	26.4	857.17	31.44									3397
2023-08-14T10:46:35	13.94	527	2208	446	22	493	24	2845	65535	543	26.4	857.15	31.42									3397
2023-08-14T10:46:36	14.01	527	2208	446	22	493	24	2843	65535	542	26.4	857.15	31.43									3394
2023-08-14T10:46:38	13.99	527	2208	446	22	493	24	2843	65535	541	26.4	857.1	31.42									3398
2023-08-14T10:46:39	13.62	527	2207	446	21	493	24	2843	65535	542	26.41	857.04	31.4									3398
2023-08-14T10:46:41	14.03	526	2207	446	22	493	24	2846	65535	545	26.41	856.96	31.4									3397
2023-08-14T10:46:42	13.64	526	2206	446	22	493	24	2843	65535	543	26.41	856.88	31.39									3395
2023-08-14T10:46:44	13.67	526	2205	446	22	493	24	2846	65535	547	26.41	856.81	31.39									3393
2023-08-14T10:46:45	13.62	526	2205	446	22	492	24	2846	65535	540	26.41	856.73	31.37									3393
2023-08-14T10:46:47	13.67	526	2206	446	21	493	24	2846	65535	542	26.42	856.68	31.36									3397
2023-08-14T10:46:48	13.64	526	2205	446	22	493	24	2843	65535	541	26.42	856.62	31.34									3398
2023-08-14T10:46:50	13.62	526	2205	446	22	493	24	2845	65535	541	26.42	856.58	31.34									3396
2023-08-14T10:46:51	13.96	526	2204	446	22	493	24	2842	65535	538	26.42	856.55	31.33									3398
2023-08-14T10:46:53	13.67	526	2205	446	22	493	24	2842	65535	539	26.42	856.59	31.33									3399
2023-08-14T10:46:54	13.99	525	2206	446	22	493	24	2846	65535	545	26.42	856.63	31.32									3397
2023-08-14T10:46:56	14.01	526	2207	446	22	493	24	2842	65535	543	26.43	856.63	31.32									3398
2023-08-14T10:46:57	13.62	525	2207	446	22	493	24	2844	65535	538	26.43	856.66	31.3									3395
2023-08-14T10:46:59	13.64	525	2206	446	22	493	24	2846	65535	537	26.43	856.68	31.3									3398
2023-08-14T10:47:00	13.59	525	2206	446	22	492	24	2842	65535	533	26.43	856.73	31.29									3396
2023-08-14T10:47:02	13.96	525	2206	446	22	493	24	2844	65535	526	26.43	856.75	31.28									3397
2023-08-14T10:47:03	13.96	525	2206	445	22	493	24	2847	65535	535	26.44	856.72	31.28									3395
2023-08-14T10:47:05	13.96	524	2206	445	22	493	24	2848	65535	538	26.44	856.71	31.27									3397
2023-08-14T10:47:06	14.06	524	2206	446	22	493	24	2842	65535	538	26.44	856.69	31.26									3397
2023-08-14T10:47:08	13.96	524	2206	446	22	493	24	2844	65535	532	26.44	856.69	31.26									3397
2023-08-14T10:47:09	13.64	524	2205	446	22	493	24	2840	65535	534	26.44	856.65	31.24									3396
2023-08-14T10:47:11	13.94	524	2205	446	22	493	23	2845	65535	532	26.44	856.6	31.23									3397
2023-08-14T10:47:12	13.59	524	2205	445	22	493	23	2845	65535	529	26.44	856.58	31.23									3397
2023-08-14T10:47:14	13.67	524	2205	445	22	494	24	2842	65535	533	26.45	856.56	31.22									3398
2023-08-14T10:47:15	13.62	524	2205	445	22	494	24	2846	65535	524	26.45	856.55	31.21									3398
2023-08-14T10:47:17	13.67	524	2204	446	22	494	23	2842	65535	524	26.45	856.5	31.21									3397
2023-08-14T10:47:18	14.01	524	2204	445	22	494	24	2846	65534	526	26.46	856.52	31.2									3396
2023-08-14T10:47:20	13.62	524	2204	445	22	494	23	2844	65535	530	26.46	856.53	31.2									3396
2023-08-14T10:47:21	13.67	523	2203	446	22	494	24	2843	65535	523	26.46	856.54	31.17									3397
2023-08-14T10:47:23	13.96	523	2202	445	22	493	24	2840	65535	519	26.46	856.55	31.18									3396
2023-08-14T10:47:24	14.01	523	2202	445	22	493	24	2844	65535	518	26.46	856.57	31.16									3398
2023-08-14T10:47:26	14.01	523	2202	445	22	493	24	2844	65535	527	26.47	856.57	31.16									3397
2023-08-14T10:47:27	13.67	523	2202	445	22	493	24	2840	65535	531	26.47	856.58	31.14									3395
2023-08-14T10:47:29	14.01	522	2203	445	22	493	24	2842	65535	539	26.47	856.6	31.14									3396
2023-08-14T10:47:30	13.64	522	2203	445	22	493	24	2844	65535	540	26.47	856.61	31.13									3395
2023-08-14T10:47:32	13.67	522	2204	445	22	493	24	2845	65535	530	26.47	856.6	31.12									3393
2023-08-14T10:47:33	13.67	522	2203	445	22	493	24	2844	65535	531	26.47	856.6	31.11									3393
2023-08-14T10:47:35	13.69	522	2203	445	22	493	24	2846	65535	528	26.48	856.62	31.1									3391
2023-08-14T10:47:36	13.76	522	2202	445	22	493	24	2840	65535	530	26.48	856.65	31.09									3390
2023-08-14T10:47:38	14.01	522	2202	445	22	493	24	2842	65535	531	26.48	856.62	31.09									3393
2023-08-14T10:47:39	13.67	522	2202	445	22	492	24	2836	65535	535	26.48	856.65	31.07									3390
2023-08-14T10:47:41	14.01	522	2203	445	22	492	24	2841	65535	533	26.48	856.68	31.05									3391
2023-08-14T10:47:42	13.96	522	2203	445	22	493	24	2842	65535	530	26.48	856.69	31.06									3393
2023-08-14T10:47:44	14.01	522	2204	445	22	492	24	2842	65535	535	26.48	856.7	31.04									3393
2023-08-14T10:47:45	13.62	521	2204	445	22	492	24	2845	65535	532	26.49	856.74	31.04									3390
2023-08-14T10:47:47	13.99	521	2205	445	22	492	24	2844	65535	529	26.49	856.74	31.02									3391
2023-08-14T10:47:48	13.94	521	2205	444	22	492	24	2843	65535	528	26.49	856.77	31.02									3392
2023-08-14T10:47:50	13.64	521	2205	445	22	492	24	2840	65535	529	26.49	856.78	31.02									3389
2023-08-14T10:47:51	13.64	521	2206	445	22	492	24	2841	65535	530	26.5	856.83	31									3389
2023-08-14T10:47:53	13.62	521	2207	445	22	492	24	2845	65535	531	26.5	856.84	30.99									3387
2023-08-14T10:47:54	14.03	521	2207	444	22	491	24	2843	65535	530	26.5	856.89	30.99									3390
2023-08-14T10:47:56	13.94	520	2206	444	22	492	24	2840	65535	529	26.5	856.92	30.98									3389
2023-08-14T10:47:57	13.62	520	2206	444	22	492	24	2834	65535	531	26.5	856.96	30.98									3391
2023-08-14T10:47:59	13.62	520	2206	444	22	492	24	2840	65535	534	26.51	857.01	30.96									3389
2023-08-14T10:48:00	13.64	520	2206	444	22	492	24	2839	65535	535	26.51	857	30.96									3389
2023-08-14T10:48:02	13.94	520	2206	444	21	492	24	2844	65535	530	26.51	857.02	30.96									3389
2023-08-14T10:48:03	13.64	520	2207	444	22	492	24	2840	65535	527	26.51	857.07	30.95									3390
2023-08-14T10:48:05	13.94	520	2207	444	22	492	24	2835	65535	524	26.51	857.15	30.93									3386
2023-08-14T10:48:06	13.67	519	2207	444	22	491	24	2839	65535	522	26.51	857.21	30.92									3387
2023-08-14T10:48:08	13.96	519	2208	444	21	491	24	2836	65535	527	26.52	857.29	30.9									3386
2023-08-14T10:48:09	13.67	519	2209	444	22	491	24	2846	65535	526	26.52	857.36	30.9									3383
2023-08-14T10:48:11	13.62	519	2210	444	22	491	24	2840	65535	530	26.52	857.46	30.9									3386
2023-08-14T10:48:12	13.62	519	2210	444	22	490	24	2842	65535	527	26.52	857.49	30.87									3381
2023-08-14T10:48:14	13.67	519	2210	444	21	490	23	2835	65535	528	26.52	857.53	30.87									3381
2023-08-14T10:48:15	13.69	518	2212	444	22	490	24	2837	65535	519	26.53	857.54	30.88									3380
2023-08-14T10:48:17	13.64	519	2211	444	22	489	24	2841	65535	516	26.53	857.54	30.87									3383
2023-08-14T10:48:18	13.94	519	2210	444	22	489	24	2836	65535	524	26.53	857.53	30.86									3380
2023-08-14T10:48:20	13.59	518	2209	444	22	489	24	2844	65535	522	26.53	857.52	30.86									3380
2023-08-14T10:48:21	13.69	519	2209	444	22	489	24	2834	65535	531	26.53	857.48	30.84									3379
2023-08-14T10:48:23	13.91	518	2210	444	22	489	24	2837	65535	526	26.54	857.45	30.86									3384
2023-08-14T10:48:24	13.67	519	2209	444	22	489	24	2837	65535	522	26.54	857.45	30.84									3382
2023-08-14T10:48:26	14.01	519	2210	444	22	489	24	2843	65535	521	26.54	857.44	30.85									3383
2023-08-14T10:48:27	13.62	519	2210	444	22	489	24	2839	65535	520	26.54	857.43	30.83									3383
2023-08-14T10:48:29	14.03	519	2210	444	22	490	24	2837	65535	519	26.55	857.45	30.84									3385
2023-08-14T10:48:30	14.03	519	2210	444	22	489	24	2837	65535	516	26.55	857.47	30.83									3384
2023-08-14T10:48:32	14.01	519	2211	444	21	490	24	2835	65535	519	26.55	857.48	30.82									3385
2023-08-14T10:48:33	13.94	518	2211	444	22	490	24	2842	65535	520	26.55	857.48	30.83									3385
2023-08-14T10:48:35	13.64	519	2211	445	22	490	24	2845	65535	517	26.55	857.51	30.83									3388
2023-08-14T10:48:36	13.67	519	2212	444	22	490	24	2842	65535	519	26.55	857.52	30.84									3388
2023-08-14T10:48:38	14.03	518	2212	445	22	490	24	2835	65535	517	26.56	857.52	30.82									3388
2023-08-14T10:48:39	13.62	519	2212	445	22	491	24	2835	65535	520	26.56	857.53	30.82									3388
2023-08-14T10:48:41	14.01	518	2213	444	22	491	24	2838	65535	520	26.56	857.54	30.81									3389
2023-08-14T10:48:42	14.01	518	2213	444	22	491	24	2837	65535	520	26.56	857.56	30.82									3390
2023-08-14T10:48:44	14.01	518	2214	445	22	491	24	2840	65535	521	26.56	857.56	30.82									3391
2023-08-14T10:48:45	13.64	518	2214	444	22	491	24	2837	65535	518	26.57	857.58	30.83									3391
2023-08-14T10:48:47	13.67	518	2214	444	22	491	24	2835	65535	521	26.57	857.6	30.81									3392
2023-08-14T10:48:48	14.01	518	2214	445	22	491	24	2833	65535	520	26.57	857.62	30.81									3392
2023-08-14T10:48:50	13.96	519	2214	445	22	492	23	2833	65535	526	26.57	857.62	30.82									3392
2023-08-14T10:48:51	13.67	518	2214	444	22	491	24	2835	65535	523	26.58	857.66	30.81									3392
2023-08-14T10:48:53	13.94	518	2214	445	22	491	24	2839	65535	526	26.58	857.67	30.8									3392
2023-08-14T10:48:54	13.59	518	2215	445	22	492	24	2836	65535	520	26.58	857.67	30.81									3393
2023-08-14T10:48:56	13.99	518	2215	445	22	492	24	2838	65535	528	26.58	857.69	30.82									3393
2023-08-14T10:48:57	13.62	518	2215	445	22	492	24	2844	65535	529	26.58	857.7	30.81									3393
2023-08-14T10:48:59	13.64	518	2216	445	22	492	24	2835	65535	527	26.59	857.75	30.81									3394
2023-08-14T10:49:00	13.67	518	2216	444	22	492	24	2833	65535	522	26.59	857.79	30.79									3395
2023-08-14T10:49:02	14.01	519	2217	445	22	493	24	2834	65535	529	26.59	857.82	30.79									3392
2023-08-14T10:49:03	13.94	519	2217	445	22	493	24	2841	65535	523	26.59	857.89	30.81									3392
2023-08-14T10:49:05	13.91	518	2217	445	22	493	24	2834	65535	521	26.6	857.97	30.8									3393
2023-08-14T10:49:06	13.94	518	2218	445	21	492	24	2836	65535	522	26.6	858.02	30.8									3393
2023-08-14T10:49:08	13.64	518	2219	445	22	493	24	2835	65535	515	26.6	858.08	30.8									3394
2023-08-14T10:49:09	14.01	518	2218	445	22	492	24	2838	65535	516	26.6	858.13	30.79									3394
2023-08-14T10:49:11	13.62	519	2217	445	22	492	24	2838	65535	526	26.6	858.15	30.79									3394
2023-08-14T10:49:12	13.64	519	2218	445	22	493	24	2833	65535	523	26.6	858.19	30.79									3395
2023-08-14T10:49:14	14.03	519	2218	445	22	493	24	2835	65535	525	26.61	858.2	30.8									3395
2023-08-14T10:49:15	13.64	519	2218	445	22	493	24	2835	65535	527	26.61	858.21	30.78									3393
2023-08-14T10:49:17	14.01	519	2217	445	22	493	24	2833	65535	522	26.61	858.22	30.79									3395
2023-08-14T10:49:18	13.67	519	2218	445	22	493	24	2836	65535	522	26.62	858.22	30.79									3397
2023-08-14T10:49:20	13.62	519	2217	445	22	493	24	2834	65535	532	26.62	858.24	30.77									3398
2023-08-14T10:49:21	13.62	519	2218	445	22	493	24	2833	65535	528	26.62	858.25	30.79									3397
2023-08-14T10:49:23	13.94	519	2218	445	22	493	24	2835	65535	531	26.62	858.25	30.79									3399
2023-08-14T10:49:24	13.62	519	2218	445	22	493	24	2835	65535	527	26.62	858.26	30.79									3400
2023-08-14T10:49:26	13.59	518	2218	445	21	493	24	2836	65535	538	26.63	858.28	30.79									3399
2023-08-14T10:49:27	13.67	518	2219	445	21	493	24	2835	65535	542	26.63	858.3	30.78									3399
2023-08-14T10:49:29	13.96	519	2220	445	22	493	24	2833	65535	541	26.63	858.31	30.79									3399
2023-08-14T10:49:30	13.62	519	2221	445	22	493	24	2835	65535	544	26.63	858.31	30.78									3400
2023-08-14T10:49:32	13.62	519	2221	445	22	493	24	2832	65535	537	26.64	858.32	30.78									3400
2023-08-14T10:49:33	13.96	519	2221	445	22	493	24	2834	65535	536	26.64	858.32	30.78									3400
2023-08-14T10:49:35	13.62	519	2221	445	22	493	24	2837	65535	539	26.64	858.33	30.78									3400
2023-08-14T10:49:36	13.62	519	2221	445	22	493	24	2833	65535	539	26.64	858.32	30.78									3401
2023-08-14T10:49:38	13.96	519	2221	445	22	493	24	2834	65535	533	26.64	858.34	30.78									3400
2023-08-14T10:49:39	14.03	519	2221	445	22	493	24	2833	65535	534	26.65	858.33	30.78									3401
2023-08-14T10:49:41	13.91	519	2220	445	22	492	24	2834	65535	532	26.65	858.32	30.78									3401
2023-08-14T10:49:42	13.99	519	2220	445	22	493	24	2840	65535	532	26.65	858.35	30.77									3401
2023-08-14T10:49:44	13.67	519	2219	445	22	493	24	2834	65535	531	26.65	858.34	30.77									3402
2023-08-14T10:49:45	13.64	519	2218	445	22	493	24	2835	65535	526	26.66	858.35	30.77									3402
2023-08-14T10:49:47	13.67	519	2218	445	22	493	24	2834	65535	526	26.66	858.33	30.77									3403
2023-08-14T10:49:48	13.67	519	2217	445	22	492	24	2832	65535	530	26.66	858.35	30.78									3403
2023-08-14T10:49:50	13.62	519	2217	445	22	492	24	2833	65535	522	26.66	858.36	30.77									3403
2023-08-14T10:49:51	13.67	519	2218	445	21	492	24	2833	65535	521	26.67	858.34	30.78									3402
2023-08-14T10:49:53	14.01	519	2218	445	22	492	24	2833	65535	515	26.67	858.35	30.77									3402
2023-08-14T10:49:54	13.67	519	2218	445	22	492	24	2835	65535	515	26.67	858.34	30.77									3403
2023-08-14T10:49:56	14.01	519	2218	445	22	492	24	2833	65535	520	26.67	858.35	30.77									3403
2023-08-14T10:49:57	14.03	519	2218	445	22	492	24	2833	65535	515	26.67	858.33	30.77									3403
2023-08-14T10:49:59	13.62	519	2219	445	22	492	24	2834	65535	519	26.67	858.33	30.77									3404
2023-08-14T10:50:00	14.01	519	2218	446	22	492	24	2835	65535	522	26.68	858.35	30.76									3403
2023-08-14T10:50:02	13.64	519	2219	446	22	492	24	2835	65535	525	26.68	858.33	30.77									3403
2023-08-14T10:50:03	13.96	519	2219	446	22	492	24	2835	65535	523	26.68	858.35	30.76									3404
2023-08-14T10:50:05	13.62	519	2219	446	22	492	24	2835	65535	520	26.68	858.34	30.77									3403
2023-08-14T10:50:06	13.62	519	2220	445	22	492	24	2835	65535	524	26.68	858.33	30.76									3403
2023-08-14T10:50:08	14.01	520	2221	446	22	493	24	2834	65535	529	26.68	858.34	30.76									3404
2023-08-14T10:50:09	13.64	519	2222	446	22	492	24	2834	65535	529	26.69	858.34	30.75									3404
2023-08-14T10:50:11	13.72	519	2222	446	22	492	24	2835	65535	529	26.69	858.33	30.76									3404
2023-08-14T10:50:12	13.76	520	2222	445	22	492	24	2834	65535	528	26.69	858.34	30.76									3402
2023-08-14T10:50:14	13.59	520	2222	446	22	492	24	2833	65535	525	26.69	858.32	30.75									3403
2023-08-14T10:50:15	13.67	520	2222	446	22	492	24	2835	65535	522	26.69	858.29	30.77									3403
2023-08-14T10:50:17	13.99	519	2222	445	22	492	24	2833	65535	520	26.7	858.26	30.75									3402
2023-08-14T10:50:18	13.67	519	2223	446	22	492	24	2833	65535	522	26.7	858.22	30.75									3402
2023-08-14T10:50:20	13.64	519	2224	446	22	493	24	2833	65535	527	26.7	858.17	30.75									3401
2023-08-14T10:50:21	13.64	520	2225	446	22	493	24	2834	65535	527	26.7	858.12	30.74									3402
2023-08-14T10:50:23	13.62	520	2225	446	22	493	24	2834	65535	526	26.7	858.06	30.75									3402
2023-08-14T10:50:24	13.62	520	2226	446	22	493	24	2834	65535	528	26.71	858.01	30.75									3403
2023-08-14T10:50:26	13.59	519	2226	446	22	493	24	2833	65535	527	26.71	857.97	30.75									3404
2023-08-14T10:50:27	13.96	520	2226	446	22	494	24	2833	65535	517	26.71	857.94	30.73									3404
2023-08-14T10:50:29	13.62	520	2227	446	22	494	24	2833	65535	521	26.71	857.94	30.72									3404
2023-08-14T10:50:30	13.99	519	2227	446	22	494	24	2832	65535	530	26.71	857.94	30.73									3405
2023-08-14T10:50:32	13.96	519	2228	446	22	494	24	2834	65535	538	26.72	857.92	30.72									3405
2023-08-14T10:50:33	13.94	519	2228	446	22	494	24	2834	65535	538	26.72	857.96	30.74									3406
2023-08-14T10:50:35	14.01	519	2229	446	22	494	24	2833	65535	541	26.72	857.98	30.72									3404
2023-08-14T10:50:36	13.96	520	2231	446	22	494	24	2833	65535	534	26.72	858.01	30.71									3404
2023-08-14T10:50:38	13.89	519	2231	446	22	494	24	2834	65535	537	26.73	858.04	30.72									3407
2023-08-14T10:50:39	13.62	519	2233	446	22	494	24	2834	65535	527	26.73	858.04	30.71									3406
2023-08-14T10:50:40	13.99	520	2234	446	22	494	24	2833	65535	524	26.73	858.07	30.7									3406
2023-08-14T10:50:42	14.03	519	2235	446	22	494	24	2835	65535	530	26.73	858.06	30.71									3407
2023-08-14T10:50:43	13.94	519	2235	446	22	494	24	2834	65535	524	26.74	858.06	30.7									3407
2023-08-14T10:50:45	13.89	519	2236	446	22	494	24	2835	65535	520	26.74	858.07	30.71									3407
2023-08-14T10:50:46	13.91	519	2237	446	22	494	24	2834	65535	524	26.74	858.08	30.71									3407
2023-08-14T10:50:48	13.91	520	2237	446	21	494	24	2834	65535	531	26.74	858.1	30.7									3408
2023-08-14T10:50:49	14.03	520	2237	446	22	494	24	2835	65535	537	26.74	858.11	30.7									3409
2023-08-14T10:50:51	13.62	520	2237	446	22	494	24	2832	65535	535	26.74	858.12	30.69									3406
2023-08-14T10:50:52	14.03	520	2237	446	22	494	24	2834	65535	537	26.75	858.14	30.69									3406
2023-08-14T10:50:54	13.94	519	2238	446	22	494	24	2835	65535	534	26.75	858.18	30.69									3406
2023-08-14T10:50:55	13.64	520	2239	446	22	494	24	2833	65535	531	26.75	858.17	30.68									3408
2023-08-14T10:50:57	13.62	519	2239	446	22	494	24	2833	65535	530	26.75	858.18	30.69									3407
2023-08-14T10:50:58	13.64	519	2239	446	22	494	24	2833	65535	536	26.75	858.23	30.68									3407
2023-08-14T10:51:00	13.99	519	2239	446	22	494	24	2834	65535	536	26.75	858.23	30.68									3409
2023-08-14T10:51:01	13.72	519	2239	446	22	493	24	2834	65535	537	26.76	858.27	30.67									3409
2023-08-14T10:51:03	13.94	519	2239	446	22	493	24	2834	65535	539	26.76	858.31	30.67									3408
2023-08-14T10:51:04	13.64	519	2238	446	22	494	24	2833	65535	539	26.76	858.32	30.67									3410
2023-08-14T10:51:06	13.91	519	2238	446	22	493	24	2833	65535	543	26.76	858.36	30.67									3410
2023-08-14T10:51:07	13.62	519	2238	446	22	494	24	2834	65535	531	26.76	858.4	30.66									3410
2023-08-14T10:51:09	13.62	519	2239	446	22	494	24	2833	65535	525	26.77	858.44	30.66									3411
2023-08-14T10:51:10	13.62	519	2238	446	22	494	24	2833	65535	526	26.77	858.45	30.66									3409
2023-08-14T10:51:12	13.62	519	2239	446	22	494	24	2833	65535	527	26.77	858.47	30.67									3407
2023-08-14T10:51:13	13.62	519	2240	446	22	494	24	2833	65535	528	26.77	858.5	30.66									3410
2023-08-14T10:51:15	13.64	519	2240	446	22	494	24	2833	65535	526	26.77	858.51	30.65									3410
2023-08-14T10:51:16	13.99	519	2241	446	22	494	24	2833	65535	527	26.77	858.54	30.65									3409
2023-08-14T10:51:18	13.64	519	2241	446	22	494	24	2833	65535	529	26.77	858.56	30.65									3409
2023-08-14T10:51:19	14.01	519	2242	446	22	494	24	2833	65535	528	26.78	858.59	30.65									3410
2023-08-14T10:51:21	13.67	519	2242	446	22	494	24	2834	65535	526	26.78	858.63	30.65									3408
2023-08-14T10:51:22	14.01	519	2242	446	22	494	24	2833	65535	528	26.78	858.7	30.65									3408
2023-08-14T10:51:24	14.01	519	2242	446	22	494	24	2833	65535	535	26.78	858.75	30.65									3409
2023-08-14T10:51:25	13.94	519	2242	446	22	494	24	2832	65535	532	26.78	858.82	30.63									3410
2023-08-14T10:51:27	13.62	519	2241	446	22	494	24	2831	65535	531	26.79	858.9	30.65									3409
2023-08-14T10:51:28	13.96	519	2241	446	22	494	24	2833	65535	532	26.79	858.99	30.63									3406
2023-08-14T10:51:30	13.94	519	2242	446	22	494	24	2831	65535	537	26.79	859.09	30.64									3407
2023-08-14T10:51:31	14.01	519	2242	446	22	494	24	2833	65535	534	26.79	859.19	30.64									3407
2023-08-14T10:51:33	13.62	519	2242	446	22	494	24	2833	65535	529	26.79	859.25	30.63									3403
2023-08-14T10:51:34	13.76	519	2243	446	22	494	24	2831	65535	529	26.79	859.34	30.62									3406
2023-08-14T10:51:36	13.64	519	2242	446	22	494	24	2832	65535	530	26.8	859.39	30.63									3406
2023-08-14T10:51:37	13.94	519	2240	446	22	493	24	2832	65535	527	26.8	859.41	30.63									3404
2023-08-14T10:51:39	13.67	519	2240	446	22	493	24	2834	65535	531	26.8	859.41	30.63									3404
2023-08-14T10:51:40	13.59	519	2240	446	22	492	24	2834	65535	535	26.8	859.4	30.63									3403
2023-08-14T10:51:42	13.67	519	2239	446	22	492	24	2833	65535	530	26.81	859.41	30.63									3405
2023-08-14T10:51:43	13.64	519	2239	446	22	492	24	2834	65535	526	26.81	859.42	30.62									3405
2023-08-14T10:51:45	14.03	519	2239	446	22	493	24	2835	65535	520	26.81	859.4	30.62									3407
2023-08-14T10:51:46	13.94	519	2238	446	22	492	24	2832	65535	528	26.81	859.4	30.62									3407
2023-08-14T10:51:48	13.67	519	2238	446	22	492	24	2832	65535	530	26.82	859.37	30.62									3406
2023-08-14T10:51:49	13.64	519	2238	446	22	493	24	2832	65535	534	26.82	859.32	30.61									3408
2023-08-14T10:51:51	13.59	519	2238	446	22	492	24	2832	65535	536	26.82	859.3	30.62									3406
2023-08-14T10:51:52	14.03	519	2238	446	22	493	24	2832	65535	531	26.82	859.25	30.61									3408
2023-08-14T10:51:54	13.96	519	2238	446	22	493	24	2832	65535	525	26.82	859.23	30.61									3410
2023-08-14T10:51:55	13.74	519	2238	446	22	493	24	2833	65535	530	26.83	859.2	30.59									3408
2023-08-14T10:51:57	13.62	519	2239	446	22	493	24	2832	65535	538	26.83	859.2	30.6									3409
2023-08-14T10:51:58	13.96	519	2240	446	22	493	24	2832	65535	535	26.83	859.21	30.59									3410
2023-08-14T10:52:00	14.01	519	2241	446	22	494	24	2834	65535	532	26.83	859.18	30.6									3412
2023-08-14T10:52:01	13.94	519	2241	446	22	494	24	2834	65535	530	26.84	859.19	30.59									3411
2023-08-14T10:52:03	14.01	519	2241	446	22	494	24	2832	65535	536	26.84	859.21	30.58									3410
2023-08-14T10:52:04	13.64	519	2241	446	22	494	24	2833	65535	529	26.84	859.22	30.58									3410
2023-08-14T10:52:06	13.59	519	2241	446	22	494	24	2832	65535	531	26.84	859.26	30.58									3411
2023-08-14T10:52:07	14.01	519	2242	446	22	494	23	2832	65535	531	26.84	859.25	30.57									3411
2023-08-14T10:52:09	13.64	519	2243	446	22	494	24	2833	65535	530	26.85	859.24	30.58									3413
2023-08-14T10:52:10	13.67	518	2243	446	22	494	23	2832	65535	530	26.85	859.23	30.57									3408
2023-08-14T10:52:12	13.59	519	2244	446	22	494	24	2835	65535	530	26.85	859.24	30.57									3410
2023-08-14T10:52:13	14.01	519	2245	446	22	495	24	2833	65535	529	26.85	859.23	30.56									3412
2023-08-14T10:52:15	13.76	519	2245	446	22	495	24	2831	65535	533	26.85	859.2	30.56									3412
2023-08-14T10:52:16	13.62	519	2244	446	22	495	24	2833	65535	536	26.85	859.18	30.58									3410
2023-08-14T10:52:18	13.64	519	2244	446	22	495	24	2833	65535	534	26.86	859.16	30.56									3410
2023-08-14T10:52:19	13.79	519	2244	447	22	495	24	2832	65535	532	26.86	859.16	30.57									3412
2023-08-14T10:52:21	13.94	519	2244	446	22	495	24	2833	65535	540	26.86	859.16	30.57									3411
2023-08-14T10:52:22	13.59	519	2244	447	22	496	23	2831	65535	533	26.86	859.17	30.56									3412
2023-08-14T10:52:24	13.64	519	2244	446	22	495	24	2831	65535	536	26.86	859.17	30.56									3412
2023-08-14T10:52:25	14.03	519	2245	446	22	496	24	2832	65535	536	26.87	859.19	30.56									3413
2023-08-14T10:52:27	13.94	519	2245	446	22	496	24	2832	65535	540	26.87	859.22	30.55									3412
2023-08-14T10:52:28	13.59	519	2245	446	22	496	24	2833	65535	531	26.87	859.21	30.55									3414
2023-08-14T10:52:30	13.62	519	2245	447	22	495	24	2832	65535	532	26.87	859.23	30.55									3413
2023-08-14T10:52:31	14.01	519	2245	447	22	495	24	2834	65535	536	26.87	859.21	30.55									3416
2023-08-14T10:52:33	13.64	519	2246	447	22	495	24	2833	65535	537	26.87	859.2	30.56									3416
2023-08-14T10:52:34	14.01	519	2246	447	22	495	24	2834	65535	535	26.88	859.22	30.54									3417
2023-08-14T10:52:36	14.01	519	2247	447	22	496	24	2832	65535	541	26.88	859.23	30.55									3414
2023-08-14T10:52:37	13.62	519	2247	446	22	495	24	2835	65535	539	26.88	859.27	30.55									3414
2023-08-14T10:52:39	13.99	519	2248	447	22	496	24	2832	65535	533	26.88	859.28	30.54									3414
2023-08-14T10:52:40	13.67	519	2248	446	22	496	24	2833	65535	537	26.88	859.28	30.55									3416
2023-08-14T10:52:42	13.59	519	2248	446	22	496	24	2833	65535	537	26.88	859.3	30.54									3417
2023-08-14T10:52:43	13.89	519	2248	446	22	495	24	2832	65535	535	26.89	859.31	30.53									3417
2023-08-14T10:52:45	13.64	519	2248	447	22	496	24	2831	65535	539	26.89	859.31	30.54									3418
2023-08-14T10:52:46	13.62	519	2247	447	22	496	24	2832	65535	537	26.89	859.32	30.53									3417
2023-08-14T10:52:48	13.94	519	2247	447	22	496	23	2832	65535	533	26.89	859.3	30.53									3414
2023-08-14T10:52:49	13.62	519	2247	447	22	496	24	2833	65535	537	26.89	859.28	30.53									3417
2023-08-14T10:52:51	13.94	519	2247	447	22	496	24	2832	65535	534	26.9	859.26	30.53									3417
2023-08-14T10:52:52	13.94	519	2247	447	22	496	24	2833	65535	543	26.9	859.25	30.53									3417
2023-08-14T10:52:54	13.99	519	2247	447	22	496	24	2832	65535	539	26.9	859.25	30.52									3420
2023-08-14T10:52:55	14.01	519	2247	447	22	496	24	2833	65535	532	26.9	859.26	30.52									3419
2023-08-14T10:52:57	14.01	519	2248	447	22	496	24	2833	65535	533	26.9	859.26	30.51									3420
2023-08-14T10:52:58	13.62	519	2248	446	22	496	24	2831	65535	538	26.9	859.27	30.51									3418
2023-08-14T10:53:00	13.64	519	2248	446	22	497	24	2833	65535	532	26.9	859.29	30.51									3420
2023-08-14T10:53:01	13.96	519	2248	447	22	496	24	2832	65535	533	26.91	859.27	30.52									3419
2023-08-14T10:53:03	13.59	519	2248	447	22	496	24	2833	65535	536	26.91	859.28	30.51									3419
2023-08-14T10:53:04	13.94	519	2248	446	22	496	24	2834	65535	538	26.91	859.31	30.5									3421
2023-08-14T10:53:06	13.59	519	2248	447	22	496	24	2833	65535	538	26.91	859.32	30.5									3419
2023-08-14T10:53:07	13.62	519	2248	447	22	496	24	2833	65535	539	26.91	859.33	30.5									3421
2023-08-14T10:53:09	13.59	519	2248	447	22	496	24	2833	65535	529	26.91	859.36	30.5									3420
2023-08-14T10:53:10	14.01	519	2250	447	22	496	24	2833	65535	528	26.92	859.37	30.5									3419
2023-08-14T10:53:12	13.64	519	2249	447	22	497	24	2833	65535	532	26.92	859.37	30.5									3418
2023-08-14T10:53:13	13.59	519	2249	447	22	496	24	2834	65535	532	26.92	859.39	30.5									3418
2023-08-14T10:53:15	13.69	519	2248	447	22	496	24	2832	65535	536	26.92	859.41	30.5									3421
2023-08-14T10:53:16	13.91	519	2249	447	22	496	24	2832	65535	536	26.93	859.44	30.49									3421
2023-08-14T10:53:18	13.59	519	2249	446	22	496	24	2832	65535	535	26.93	859.43	30.48									3420
2023-08-14T10:53:19	13.64	519	2249	447	22	496	24	2833	65535	535	26.93	859.42	30.49									3420
2023-08-14T10:53:21	13.94	519	2249	447	22	496	24	2831	65535	535	26.93	859.44	30.48									3419
2023-08-14T10:53:22	14.01	519	2250	446	22	497	24	2833	65535	534	26.94	859.46	30.47									3421
2023-08-14T10:53:24	13.67	519	2249	447	22	496	24	2831	65535	531	26.94	859.44	30.47									3420
2023-08-14T10:53:25	13.67	519	2249	447	21	496	24	2831	65535	532	26.94	859.46	30.47									3419
2023-08-14T10:53:27	14.01	519	2249	447	21	496	24	2833	65535	541	26.94	859.45	30.47									3419
2023-08-14T10:53:28	13.62	519	2249	447	21	496	24	2831	65535	539	26.94	859.48	30.47									3421
2023-08-14T10:53:30	13.67	519	2249	446	22	496	24	2831	65535	538	26.94	859.51	30.47									3420
2023-08-14T10:53:31	13.64	518	2249	447	22	496	24	2833	65535	533	26.94	859.51	30.47									3422
2023-08-14T10:53:33	13.64	519	2249	447	22	496	24	2833	65535	538	26.95	859.54	30.46									3422
2023-08-14T10:53:34	13.94	519	2249	447	22	496	24	2833	65535	533	26.95	859.56	30.46									3419
2023-08-14T10:53:36	13.94	519	2249	447	22	496	24	2831	65535	530	26.95	859.59	30.46									3420
2023-08-14T10:53:37	13.64	518	2249	447	22	496	24	2833	65535	533	26.95	859.61	30.45									3420
2023-08-14T10:53:39	13.64	519	2249	447	22	496	24	2833	65535	539	26.95	859.64	30.44									3422
2023-08-14T10:53:40	13.64	518	2250	447	22	496	24	2833	65535	540	26.96	859.67	30.46									3420
2023-08-14T10:53:42	13.62	519	2250	447	22	496	24	2830	65535	531	26.96	859.69	30.45									3422
2023-08-14T10:53:43	13.59	518	2250	447	22	496	24	2831	65535	531	26.96	859.72	30.45									3420
2023-08-14T10:53:45	13.72	519	2251	447	22	496	24	2831	65535	530	26.96	859.7	30.45									3421
2023-08-14T10:53:46	13.62	519	2251	446	22	496	24	2832	65535	531	26.96	859.7	30.44									3422
2023-08-14T10:53:48	13.64	518	2251	447	22	496	24	2833	65535	533	26.96	859.75	30.43									3421
2023-08-14T10:53:49	13.69	519	2251	447	22	496	24	2831	65535	538	26.96	859.78	30.44									3420
2023-08-14T10:53:51	13.67	519	2252	447	22	496	24	2833	65535	540	26.97	859.85	30.44									3418
2023-08-14T10:53:52	13.62	518	2252	447	22	496	24	2833	65535	537	26.97	859.9	30.43									3417
2023-08-14T10:53:54	13.62	518	2253	447	22	496	24	2833	65535	541	26.97	859.98	30.43									3417
2023-08-14T10:53:55	13.99	518	2253	447	22	496	24	2833	65535	542	26.97	860.04	30.43									3419
2023-08-14T10:53:57	13.62	518	2252	447	22	496	24	2831	65535	543	26.97	860.09	30.44									3417
2023-08-14T10:53:58	13.67	518	2251	447	22	496	24	2832	65535	537	26.97	860.14	30.43									3418
2023-08-14T10:54:00	14.03	519	2250	447	22	495	24	2833	65535	532	26.98	860.16	30.42									3418
2023-08-14T10:54:01	13.89	518	2250	447	22	495	24	2831	65535	535	26.98	860.21	30.43									3419
2023-08-14T10:54:03	13.62	518	2249	447	22	495	24	2831	65535	538	26.98	860.23	30.43									3419
2023-08-14T10:54:04	13.94	519	2249	447	22	495	24	2832	65535	540	26.98	860.24	30.43									3418
2023-08-14T10:54:06	14.01	518	2249	447	22	495	24	2833	65535	543	26.98	860.26	30.43									3418
2023-08-14T10:54:07	13.67	518	2249	447	22	494	24	2833	65535	541	26.98	860.28	30.43									3419
2023-08-14T10:54:09	13.94	519	2249	447	22	494	24	2832	65535	542	26.99	860.28	30.42									3420
2023-08-14T10:54:10	14.01	518	2249	447	22	494	24	2833	65535	542	26.99	860.28	30.42									3419
2023-08-14T10:54:12	13.67	519	2250	447	22	494	24	2833	65535	543	26.99	860.28	30.44									3419
2023-08-14T10:54:13	13.64	518	2250	447	22	494	24	2831	65535	540	26.99	860.28	30.42									3421
2023-08-14T10:54:15	14.01	518	2250	447	22	494	24	2830	65535	536	27	860.29	30.41									3421
2023-08-14T10:54:16	13.62	519	2251	447	22	494	23	2833	65535	535	27	860.29	30.41									3421
2023-08-14T10:54:18	13.62	519	2251	447	22	494	24	2833	65535	535	27	860.3	30.43									3420
2023-08-14T10:54:19	13.99	518	2252	447	22	494	24	2835	65535	541	27	860.29	30.41									3422
2023-08-14T10:54:21	13.69	518	2253	447	22	494	24	2832	65535	541	27	860.31	30.42									3422
2023-08-14T10:54:22	13.59	519	2253	447	22	494	24	2832	65535	539	27.01	860.3	30.42									3423
2023-08-14T10:54:24	13.99	518	2253	447	22	494	24	2832	65535	540	27.01	860.32	30.41									3422
2023-08-14T10:54:25	13.59	518	2253	447	22	493	24	2832	65535	541	27.01	860.31	30.41									3422
2023-08-14T10:54:27	13.67	518	2254	447	22	493	23	2831	65535	541	27.01	860.31	30.41									3423
2023-08-14T10:54:28	13.91	519	2254	447	22	493	24	2832	65535	547	27.01	860.31	30.41									3423
2023-08-14T10:54:30	13.99	519	2254	447	22	493	24	2832	65535	542	27.01	860.3	30.41									3424
2023-08-14T10:54:31	13.69	519	2254	447	22	494	24	2833	65535	540	27.02	860.31	30.4									3424
2023-08-14T10:54:33	13.96	519	2254	447	22	494	24	2832	65535	543	27.02	860.31	30.39									3426
2023-08-14T10:54:34	13.59	519	2254	447	22	493	24	2831	65535	540	27.02	860.31	30.4									3425
2023-08-14T10:54:36	13.94	519	2253	447	22	493	24	2833	65535	534	27.02	860.31	30.4									3426
2023-08-14T10:54:37	14.01	519	2253	447	22	493	24	2832	65535	538	27.03	860.32	30.4									3426
2023-08-14T10:54:39	13.94	519	2253	447	22	493	24	2833	65535	543	27.03	860.31	30.39									3426
2023-08-14T10:54:40	13.62	519	2254	447	22	494	24	2831	65535	541	27.03	860.31	30.38									3425
2023-08-14T10:54:42	13.59	519	2255	448	22	493	24	2832	65535	540	27.03	860.32	30.39									3425
2023-08-14T10:54:43	13.62	519	2256	447	22	494	24	2832	65535	541	27.03	860.3	30.4									3426
2023-08-14T10:54:45	13.67	519	2255	447	22	493	23	2831	65535	536	27.04	860.31	30.39									3426
2023-08-14T10:54:46	13.64	519	2256	448	22	494	24	2830	65535	535	27.04	860.3	30.39									3426
2023-08-14T10:54:48	13.59	519	2256	448	22	493	24	2833	65535	533	27.04	860.31	30.39									3425
2023-08-14T10:54:49	13.74	519	2256	448	22	493	24	2830	65535	533	27.04	860.31	30.39									3425
2023-08-14T10:54:51	13.64	519	2256	447	22	493	24	2832	65535	538	27.04	860.32	30.39									3426
2023-08-14T10:54:52	13.99	520	2257	447	22	492	24	2832	65535	536	27.05	860.31	30.39									3425
2023-08-14T10:54:54	13.91	519	2257	447	22	492	24	2831	65535	543	27.05	860.31	30.38									3419
2023-08-14T10:54:55	14.01	519	2257	448	22	492	24	2832	65535	541	27.05	860.3	30.37									3425
2023-08-14T10:54:57	13.62	519	2256	448	22	492	23	2831	65535	542	27.05	860.28	30.37									3423
2023-08-14T10:54:58	13.62	519	2255	447	22	492	24	2831	65535	540	27.05	860.29	30.37									3424
2023-08-14T10:55:00	13.94	519	2255	448	22	492	24	2833	65535	546	27.06	860.28	30.37									3424
2023-08-14T10:55:01	13.96	519	2255	448	22	492	24	2831	65535	540	27.06	860.28	30.37									3423
2023-08-14T10:55:03	13.67	519	2256	447	22	492	24	2831	65535	546	27.06	860.29	30.37									3424
2023-08-14T10:55:04	13.64	519	2257	448	22	492	24	2831	65535	544	27.06	860.27	30.37									3423
2023-08-14T10:55:06	13.96	519	2257	447	22	492	24	2831	65535	541	27.07	860.3	30.36									3423
2023-08-14T10:55:07	13.99	519	2258	448	22	492	24	2831	65535	543	27.07	860.29	30.36									3423
2023-08-14T10:55:09	13.99	519	2259	447	22	492	24	2831	65535	545	27.07	860.29	30.36									3426
2023-08-14T10:55:10	13.99	519	2260	448	22	492	24	2833	65535	548	27.07	860.3	30.36									3425
2023-08-14T10:55:12	14.01	519	2260	447	22	492	24	2831	65535	552	27.07	860.28	30.36									3426
2023-08-14T10:55:13	13.62	519	2260	448	22	493	24	2831	65535	549	27.07	860.29	30.35									3426
2023-08-14T10:55:15	13.99	519	2260	447	22	492	24	2830	65535	545	27.08	860.28	30.35									3426
2023-08-14T10:55:16	13.96	520	2260	448	22	493	24	2832	65535	546	27.08	860.29	30.35									3426
2023-08-14T10:55:18	13.67	519	2261	447	22	493	24	2832	65535	546	27.08	860.27	30.35									3427
2023-08-14T10:55:19	13.99	520	2260	447	22	493	24	2833	65535	550	27.08	860.3	30.35									3428
2023-08-14T10:55:21	13.96	520	2260	448	22	493	24	2831	65535	548	27.08	860.27	30.35									3426
2023-08-14T10:55:22	13.64	520	2260	448	22	494	24	2831	65535	547	27.09	860.28	30.35									3427
2023-08-14T10:55:24	13.94	519	2261	447	22	493	24	2831	65535	542	27.09	860.27	30.35									3427
2023-08-14T10:55:25	13.62	519	2261	448	22	493	24	2831	65535	544	27.09	860.25	30.35									3428
2023-08-14T10:55:27	13.91	520	2262	447	22	494	23	2831	65535	541	27.09	860.26	30.34									3429
2023-08-14T10:55:28	14.01	520	2262	448	22	493	24	2831	65535	546	27.09	860.27	30.34									3428
2023-08-14T10:55:30	13.81	520	2262	448	22	493	24	2830	65535	551	27.1	860.27	30.34									3429
2023-08-14T10:55:31	13.94	520	2263	448	22	494	24	2831	65535	550	27.1	860.28	30.34									3430
2023-08-14T10:55:33	13.99	520	2263	447	22	494	24	2831	65535	547	27.1	860.27	30.34									3429
2023-08-14T10:55:34	13.62	520	2263	448	22	494	24	2833	65535	546	27.1	860.28	30.34									3427
2023-08-14T10:55:36	13.67	520	2263	448	22	494	24	2831	65535	543	27.1	860.28	30.34									3429
2023-08-14T10:55:37	13.59	520	2264	448	22	494	24	2829	65535	547	27.1	860.29	30.33									3430
2023-08-14T10:55:39	13.62	520	2264	447	22	494	24	2832	65535	552	27.1	860.29	30.34									3428
2023-08-14T10:55:40	13.62	520	2265	448	22	493	24	2831	65535	552	27.1	860.26	30.34									3427
2023-08-14T10:55:42	13.67	520	2264	448	22	493	24	2831	65535	551	27.1	860.24	30.34									3429
2023-08-14T10:55:43	13.64	520	2264	448	22	493	24	2832	65535	544	27.11	860.22	30.33									3428
2023-08-14T10:55:45	13.74	521	2264	448	22	493	24	2831	65535	545	27.11	860.22	30.32									3429
2023-08-14T10:55:46	13.64	520	2264	448	22	493	24	2832	65535	544	27.11	860.22	30.33									3427
2023-08-14T10:55:48	13.67	520	2265	448	22	493	24	2828	65535	539	27.11	860.23	30.32									3428
2023-08-14T10:55:49	14.01	520	2265	448	22	493	24	2831	65535	542	27.11	860.22	30.33									3427
2023-08-14T10:55:51	13.99	520	2265	448	22	493	24	2831	65535	540	27.11	860.23	30.31									3428
2023-08-14T10:55:52	13.69	520	2265	448	22	493	24	2830	65535	545	27.12	860.24	30.33									3428
2023-08-14T10:55:54	14.01	520	2266	448	22	493	24	2832	65535	543	27.12	860.26	30.32									3427
2023-08-14T10:55:55	14.01	520	2266	448	22	493	24	2831	65535	543	27.12	860.25	30.32									3428
2023-08-14T10:55:57	13.91	520	2267	448	22	494	24	2831	65535	549	27.12	860.25	30.32									3430
2023-08-14T10:55:58	13.74	520	2267	448	22	493	24	2831	65535	549	27.12	860.23	30.33									3428
2023-08-14T10:56:00	13.76	520	2267	448	22	494	24	2830	65535	550	27.12	860.25	30.32									3429
2023-08-14T10:56:01	13.99	520	2268	448	22	494	24	2830	65535	552	27.13	860.24	30.31									3431
2023-08-14T10:56:03	13.67	520	2268	448	22	494	24	2829	65535	553	27.13	860.23	30.31									3430
2023-08-14T10:56:04	13.94	520	2267	448	22	494	24	2829	65535	544	27.13	860.23	30.29									3429
2023-08-14T10:56:06	13.91	520	2268	448	22	494	24	2828	65535	544	27.13	860.24	30.32									3431
2023-08-14T10:56:07	13.62	520	2268	448	22	494	24	2832	65535	547	27.13	860.25	30.31									3430
2023-08-14T10:56:09	13.62	520	2267	448	22	494	24	2830	65535	542	27.13	860.23	30.31									3432
2023-08-14T10:56:10	13.69	520	2267	448	22	494	24	2831	65535	545	27.13	860.25	30.31									3432
2023-08-14T10:56:12	13.62	520	2267	447	22	494	24	2831	65535	540	27.14	860.25	30.31									3431
2023-08-14T10:56:13	13.96	520	2267	448	22	494	24	2830	65535	541	27.14	860.24	30.31									3431
2023-08-14T10:56:15	13.59	520	2267	448	22	494	24	2830	65535	543	27.14	860.26	30.3									3432
2023-08-14T10:56:16	14.01	520	2267	448	22	494	24	2831	65535	542	27.14	860.27	30.31									3431
2023-08-14T10:56:18	13.62	520	2267	448	22	495	24	2831	65535	548	27.15	860.27	30.3									3433
2023-08-14T10:56:19	13.94	520	2267	448	22	495	24	2828	65535	545	27.15	860.25	30.3									3432
2023-08-14T10:56:21	13.62	520	2266	448	22	495	24	2831	65535	551	27.15	860.24	30.3									3433
2023-08-14T10:56:22	13.94	520	2268	448	22	495	24	2831	65535	548	27.15	860.26	30.3									3433
2023-08-14T10:56:24	13.99	520	2267	448	22	495	24	2830	65535	548	27.15	860.27	30.29									3432
2023-08-14T10:56:25	14.01	520	2268	448	22	495	24	2830	65535	550	27.15	860.28	30.29									3433
2023-08-14T10:56:27	13.99	520	2268	448	22	495	24	2829	65535	552	27.16	860.27	30.27									3433
2023-08-14T10:56:28	14.01	520	2268	448	22	495	24	2828	65535	548	27.16	860.25	30.28									3434
2023-08-14T10:56:30	13.81	520	2268	448	22	495	24	2830	65535	548	27.16	860.24	30.27									3433
2023-08-14T10:56:31	13.67	520	2269	448	22	495	24	2829	65535	547	27.16	860.22	30.27									3433
2023-08-14T10:56:33	13.62	520	2269	448	22	495	24	2832	65535	550	27.16	860.22	30.27									3434
2023-08-14T10:56:34	13.72	520	2270	448	21	496	24	2831	65535	549	27.17	860.25	30.27									3434
2023-08-14T10:56:36	13.62	520	2270	448	22	495	24	2830	65535	546	27.17	860.26	30.26									3434
2023-08-14T10:56:37	13.59	520	2269	448	22	496	24	2831	65535	548	27.17	860.26	30.27									3432
2023-08-14T10:56:39	13.64	520	2269	448	22	496	24	2831	65535	547	27.17	860.24	30.27									3433
2023-08-14T10:56:40	13.91	521	2270	448	22	496	24	2829	65535	551	27.17	860.23	30.27									3434
2023-08-14T10:56:42	13.64	520	2270	448	22	496	24	2827	65535	548	27.17	860.23	30.26									3436
2023-08-14T10:56:43	13.62	520	2270	448	22	496	24	2830	65535	550	27.17	860.25	30.26									3434
2023-08-14T10:56:45	13.64	520	2271	448	22	496	24	2828	65535	556	27.18	860.25	30.26									3433
2023-08-14T10:56:46	13.91	520	2272	448	22	496	24	2831	65535	559	27.18	860.27	30.26									3435
2023-08-14T10:56:48	13.64	520	2273	448	22	496	24	2830	65535	550	27.18	860.26	30.26									3434
2023-08-14T10:56:49	13.62	520	2274	448	22	497	24	2829	65535	551	27.18	860.24	30.26									3434
2023-08-14T10:56:51	13.94	520	2274	448	22	497	24	2830	65535	551	27.18	860.22	30.26									3434
2023-08-14T10:56:52	13.86	520	2275	448	22	497	24	2829	65535	547	27.18	860.22	30.25									3434
2023-08-14T10:56:54	13.62	520	2275	448	22	496	24	2830	65535	546	27.19	860.22	30.24									3436
2023-08-14T10:56:55	14.01	520	2275	448	22	497	24	2831	65535	557	27.19	860.18	30.25									3435
2023-08-14T10:56:57	13.59	520	2276	448	22	497	24	2826	65535	555	27.19	860.16	30.24									3434
2023-08-14T10:56:58	13.96	520	2276	448	22	497	24	2828	65535	555	27.19	860.14	30.24									3436
2023-08-14T10:57:00	13.59	520	2276	448	22	497	24	2828	65535	555	27.19	860.1	30.24									3435
2023-08-14T10:57:01	13.59	520	2277	448	22	497	24	2829	65535	551	27.19	860.07	30.24									3435
2023-08-14T10:57:03	13.64	520	2277	448	22	497	24	2831	65535	546	27.19	860.05	30.23									3435
2023-08-14T10:57:04	13.94	520	2277	448	22	497	24	2828	65535	542	27.2	860.03	30.23									3432
2023-08-14T10:57:06	13.99	520	2278	448	22	497	24	2827	65535	545	27.2	860	30.23									3435
2023-08-14T10:57:07	13.67	520	2278	448	22	497	24	2826	65535	545	27.2	860.01	30.22									3435
2023-08-14T10:57:09	13.91	520	2278	448	22	497	24	2831	65535	550	27.2	860.01	30.23									3434
2023-08-14T10:57:10	13.64	520	2278	448	22	497	24	2829	65535	550	27.2	860.01	30.23									3435
2023-08-14T10:57:12	13.91	520	2277	448	22	497	24	2828	65535	546	27.2	860.02	30.22									3436
2023-08-14T10:57:13	13.64	520	2277	448	22	497	24	2830	65535	544	27.2	860.04	30.23									3437
2023-08-14T10:57:15	13.64	520	2277	448	22	497	24	2823	65535	550	27.21	860.06	30.21									3436
2023-08-14T10:57:16	13.64	520	2277	448	22	497	24	2829	65535	545	27.21	860.07	30.22									3435
2023-08-14T10:57:18	14.03	520	2277	448	22	498	24	2828	65535	551	27.21	860.09	30.22									3433
2023-08-14T10:57:19	13.81	520	2277	448	22	498	24	2830	65535	550	27.21	860.12	30.21									3436
2023-08-14T10:57:21	13.59	520	2277	448	22	497	24	2830	65535	552	27.21	860.16	30.2									3436
2023-08-14T10:57:22	13.91	520	2276	448	22	497	24	2828	65535	549	27.22	860.16	30.2									3434
2023-08-14T10:57:24	14.01	520	2276	448	22	497	24	2828	65535	545	27.22	860.19	30.19									3433
2023-08-14T10:57:25	13.64	520	2276	448	22	497	24	2829	65535	542	27.22	860.24	30.2									3435
2023-08-14T10:57:27	13.94	519	2276	448	22	497	24	2828	65535	549	27.22	860.28	30.19									3433
2023-08-14T10:57:28	13.59	519	2275	448	22	497	24	2828	65535	548	27.22	860.33	30.2									3433
2023-08-14T10:57:30	13.99	520	2276	448	22	497	24	2831	65535	549	27.22	860.37	30.18									3434
2023-08-14T10:57:31	13.64	520	2277	448	22	497	24	2829	65535	546	27.23	860.36	30.18									3431
2023-08-14T10:57:33	13.64	520	2277	448	22	497	24	2830	65535	551	27.23	860.37	30.18									3432
2023-08-14T10:57:34	13.64	520	2277	448	22	497	24	2828	65535	553	27.23	860.36	30.18									3430
2023-08-14T10:57:36	13.64	520	2278	448	22	497	24	2830	65535	551	27.23	860.33	30.18									3432
2023-08-14T10:57:37	13.59	520	2278	448	22	498	24	2829	65535	557	27.23	860.31	30.17									3431
2023-08-14T10:57:39	13.62	520	2278	448	22	498	24	2828	65535	556	27.23	860.28	30.17									3432
2023-08-14T10:57:40	13.64	520	2278	448	22	498	24	2828	65535	556	27.24	860.23	30.17									3432
2023-08-14T10:57:42	13.99	519	2278	448	22	498	24	2830	65535	555	27.24	860.18	30.17									3432
2023-08-14T10:57:43	13.96	520	2277	448	22	498	24	2831	65535	549	27.24	860.15	30.17									3433
2023-08-14T10:57:45	13.94	520	2277	448	22	498	24	2828	65535	549	27.24	860.14	30.17									3434
2023-08-14T10:57:46	13.62	520	2276	448	22	498	24	2827	65535	549	27.24	860.13	30.16									3432
2023-08-14T10:57:48	13.64	519	2276	448	22	498	24	2828	65535	548	27.24	860.15	30.15									3431
2023-08-14T10:57:49	13.67	519	2275	448	22	498	24	2829	65535	547	27.24	860.12	30.14									3434
2023-08-14T10:57:51	13.62	519	2275	448	22	497	24	2831	65535	544	27.24	860.15	30.13									3433
2023-08-14T10:57:52	13.64	519	2275	448	22	498	24	2829	65535	544	27.25	860.14	30.14									3432
2023-08-14T10:57:54	13.62	519	2274	448	22	498	24	2829	65535	554	27.25	860.11	30.13									3434
2023-08-14T10:57:55	14.01	519	2274	448	22	497	24	2829	65535	560	27.25	860.13	30.13									3431
2023-08-14T10:57:57	13.94	519	2273	448	22	498	24	2830	65535	549	27.25	860.14	30.12									3431
2023-08-14T10:57:58	13.99	519	2274	448	22	498	24	2828	65535	550	27.25	860.16	30.11									3431
2023-08-14T10:58:00	13.96	519	2273	448	22	497	24	2828	65535	548	27.25	860.15	30.12									3434
2023-08-14T10:58:01	13.62	519	2272	448	21	497	24	2830	65535	554	27.26	860.17	30.11									3435
2023-08-14T10:58:03	13.94	519	2271	448	22	497	24	2829	65535	556	27.26	860.17	30.09									3430
2023-08-14T10:58:04	13.67	519	2270	448	22	497	24	2831	65535	557	27.26	860.17	30.09									3431
2023-08-14T10:58:06	13.57	519	2269	447	22	497	24	2828	65535	561	27.26	860.16	30.08									3431
2023-08-14T10:58:07	13.59	518	2269	447	22	497	24	2831	65535	553	27.26	860.18	30.07									3432
2023-08-14T10:58:09	13.62	518	2267	447	22	497	24	2830	65535	548	27.27	860.16	30.07									3435
2023-08-14T10:58:10	13.64	518	2266	447	22	497	24	2829	65535	546	27.27	860.15	30.06									3434
2023-08-14T10:58:12	13.67	518	2265	448	22	497	24	2831	65535	542	27.27	860.17	30.03									3432
2023-08-14T10:58:13	13.76	518	2264	447	22	497	24	2829	65535	544	27.27	860.17	30.04									3432
2023-08-14T10:58:15	14.01	518	2262	448	22	497	24	2825	65535	547	27.27	860.18	30.02									3434
2023-08-14T10:58:16	13.64	517	2262	447	22	497	24	2829	65535	546	27.28	860.21	30.03									3431
2023-08-14T10:58:18	13.62	518	2262	447	22	497	24	2826	65535	544	27.28	860.24	30.01									3430
2023-08-14T10:58:19	14.01	518	2262	447	22	496	24	2831	65535	546	27.28	860.24	30.01									3429
2023-08-14T10:58:21	13.89	517	2262	447	22	497	24	2830	65535	542	27.28	860.23	30.01									3432
2023-08-14T10:58:22	13.57	517	2261	447	22	497	24	2831	65535	539	27.28	860.23	29.99									3433
2023-08-14T10:58:24	13.99	517	2261	447	22	497	24	2830	65535	537	27.28	860.22	29.99									3434
2023-08-14T10:58:25	13.91	517	2261	447	22	497	24	2829	65535	534	27.28	860.17	29.99									3430
2023-08-14T10:58:27	13.74	517	2261	447	22	497	24	2830	65535	532	27.28	860.07	29.98									3432
2023-08-14T10:58:28	13.59	517	2260	447	22	497	23	2827	65535	540	27.28	859.99	29.96									3431
2023-08-14T10:58:30	13.62	517	2259	447	22	497	24	2830	65535	540	27.28	859.89	29.96									3430
2023-08-14T10:58:31	13.62	517	2259	447	22	497	24	2831	65535	545	27.28	859.8	29.94									3432
2023-08-14T10:58:33	14.01	516	2258	447	22	497	24	2828	65535	536	27.29	859.74	29.94									3429
2023-08-14T10:58:34	14.01	516	2257	447	22	496	24	2826	65535	541	27.29	859.65	29.94									3430
2023-08-14T10:58:36	13.99	516	2257	447	22	497	24	2829	65535	542	27.29	859.59	29.94									3431
2023-08-14T10:58:37	13.59	516	2258	447	22	497	23	2830	65535	540	27.29	859.58	29.91									3429
2023-08-14T10:58:39	13.64	516	2258	447	22	497	24	2830	65535	537	27.29	859.57	29.9									3429
2023-08-14T10:58:40	13.64	516	2258	447	22	496	24	2830	65535	542	27.29	859.53	29.9									3431
2023-08-14T10:58:42	13.64	516	2259	447	22	497	24	2827	65535	542	27.29	859.49	29.89									3430
2023-08-14T10:58:43	13.62	516	2260	447	22	497	24	2830	65535	540	27.29	859.47	29.89									3431
2023-08-14T10:58:45	13.99	516	2260	447	22	497	24	2827	65535	539	27.29	859.39	29.89									3430
2023-08-14T10:58:46	13.99	515	2261	446	22	497	24	2829	65535	547	27.29	859.34	29.87									3431
2023-08-14T10:58:48	13.89	515	2262	446	22	497	24	2828	65535	539	27.29	859.34	29.87									3429
2023-08-14T10:58:49	13.91	515	2262	447	22	497	24	2830	65535	534	27.3	859.3	29.86									3431
2023-08-14T10:58:51	13.91	515	2263	447	22	497	24	2830	65535	541	27.3	859.23	29.86									3431
2023-08-14T10:58:52	13.64	515	2263	446	22	496	24	2827	65535	541	27.3	859.21	29.84									3429
2023-08-14T10:58:54	13.67	515	2263	446	22	496	24	2828	65535	548	27.3	859.14	29.84									3429
2023-08-14T10:58:55	14.01	515	2262	446	22	496	24	2828	65535	545	27.3	859.11	29.84									3429
2023-08-14T10:58:57	13.91	514	2262	446	22	496	24	2829	65535	545	27.3	859.1	29.82									3429
2023-08-14T10:58:58	14.01	514	2262	446	22	496	24	2828	65535	542	27.31	859.08	29.82									3426
2023-08-14T10:59:00	13.62	515	2262	446	22	496	24	2822	65535	538	27.31	859.03	29.81									3425
2023-08-14T10:59:01	13.99	514	2262	446	22	496	24	2830	65535	537	27.31	858.99	29.8									3427
2023-08-14T10:59:03	13.64	514	2262	446	22	496	24	2828	65535	539	27.31	858.99	29.8									3430
2023-08-14T10:59:04	13.94	514	2262	446	22	496	24	2826	65535	554	27.32	858.97	29.77									3430
2023-08-14T10:59:06	13.79	514	2263	446	22	496	24	2830	65535	549	27.32	858.99	29.79									3426
2023-08-14T10:59:07	13.64	514	2263	446	22	496	24	2828	65535	547	27.32	859.01	29.76									3426
2023-08-14T10:59:09	13.94	514	2264	446	22	496	24	2822	65535	548	27.32	859.01	29.76									3428
2023-08-14T10:59:10	13.99	514	2264	446	22	496	23	2828	65535	545	27.32	859.05	29.75									3428
2023-08-14T10:59:12	13.62	514	2263	446	22	496	24	2826	65535	543	27.32	859.07	29.75									3427
2023-08-14T10:59:13	13.59	514	2263	446	22	496	24	2828	65535	545	27.32	859.08	29.74									3425
2023-08-14T10:59:15	13.57	513	2264	446	22	496	24	2830	65535	546	27.33	859.12	29.73									3419
2023-08-14T10:59:16	13.62	513	2265	446	22	496	24	2828	65535	544	27.33	859.13	29.73									3426
2023-08-14T10:59:18	13.96	513	2263	446	21	496	24	2826	65535	539	27.33	859.14	29.73									3426
2023-08-14T10:59:19	13.62	513	2262	446	22	495	24	2826	65535	537	27.33	859.15	29.72									3423
2023-08-14T10:59:21	13.64	513	2261	446	22	495	24	2828	65535	537	27.33	859.13	29.71									3424
2023-08-14T10:59:22	14.01	514	2261	446	22	495	24	2829	65535	537	27.34	859.11	29.72									3425
2023-08-14T10:59:24	13.62	513	2261	446	22	495	24	2830	65535	537	27.34	859.05	29.71									3424
2023-08-14T10:59:25	13.59	513	2262	446	22	495	24	2827	65535	537	27.34	859.02	29.7									3425
2023-08-14T10:59:27	13.59	513	2263	446	22	495	24	2822	65535	539	27.34	858.96	29.7									3424
2023-08-14T10:59:28	13.89	513	2263	446	22	495	24	2829	65535	536	27.34	858.84	29.7									3425
2023-08-14T10:59:30	13.99	513	2263	446	22	495	24	2830	65535	532	27.34	858.77	29.7									3427
2023-08-14T10:59:31	13.94	513	2263	446	22	495	24	2830	65535	536	27.34	858.64	29.7									3426
2023-08-14T10:59:33	13.67	513	2264	446	22	496	24	2827	65535	539	27.35	858.56	29.68									3426
2023-08-14T10:59:34	13.76	513	2264	446	22	496	24	2827	65535	540	27.35	858.46	29.67									3428
2023-08-14T10:59:36	13.94	513	2265	446	22	496	24	2829	65535	536	27.35	858.36	29.67									3424
2023-08-14T10:59:37	13.72	513	2266	446	22	496	24	2828	65535	536	27.35	858.24	29.67									3426
2023-08-14T10:59:39	13.86	513	2266	446	22	496	24	2829	65535	534	27.35	858.17	29.67									3426
2023-08-14T10:59:40	13.59	512	2266	446	22	496	24	2827	65535	536	27.35	858.08	29.67									3427
2023-08-14T10:59:42	13.64	513	2266	446	22	496	24	2822	65535	533	27.35	858.02	29.66									3427
2023-08-14T10:59:43	13.59	512	2267	446	22	496	24	2826	65535	528	27.36	857.99	29.67									3423
2023-08-14T10:59:45	13.99	513	2268	446	22	496	24	2829	65535	529	27.36	857.92	29.66									3425
2023-08-14T10:59:46	13.96	513	2268	446	22	496	24	2829	65535	533	27.36	857.88	29.66									3426
2023-08-14T10:59:48	13.74	513	2267	446	22	496	24	2826	65535	534	27.36	857.83	29.66									3428
2023-08-14T10:59:49	13.62	513	2267	446	22	495	24	2827	65535	531	27.36	857.79	29.65									3426
2023-08-14T10:59:51	13.99	513	2267	446	22	495	24	2829	65535	529	27.36	857.76	29.64									3425
2023-08-14T10:59:52	13.59	513	2268	446	22	496	24	2829	65535	534	27.37	857.78	29.64									3426
2023-08-14T10:59:54	14.01	513	2268	446	22	496	24	2827	65535	533	27.37	857.8	29.64									3428
2023-08-14T10:59:55	13.59	512	2268	446	22	496	24	2826	65535	534	27.37	857.86	29.63									3429
2023-08-14T10:59:57	13.62	512	2269	446	22	496	24	2826	65535	539	27.37	857.9	29.63									3427
2023-08-14T10:59:58	13.62	513	2270	446	22	496	24	2826	65535	532	27.37	857.95	29.62									3429
2023-08-14T11:00:00	13.94	513	2269	446	22	495	24	2827	65535	532	27.37	857.98	29.63									3429
2023-08-14T11:00:01	13.64	512	2270	446	22	495	24	2825	65535	534	27.37	857.99	29.64									3424
2023-08-14T11:00:03	13.91	512	2270	446	22	495	24	2822	65535	538	27.38	858.04	29.62									3428
2023-08-14T11:00:04	13.67	513	2270	446	22	495	24	2827	65535	531	27.38	858.08	29.63									3429
2023-08-14T11:00:06	13.67	512	2270	446	22	496	24	2825	65535	536	27.38	858.09	29.63									3430
2023-08-14T11:00:07	13.69	513	2270	446	22	496	24	2826	65535	534	27.38	858.12	29.61									3429
2023-08-14T11:00:09	13.62	512	2270	446	22	496	24	2829	65535	532	27.38	858.13	29.62									3431
2023-08-14T11:00:10	14.01	512	2271	446	22	495	24	2822	65535	535	27.38	858.16	29.59									3429
2023-08-14T11:00:12	13.62	513	2271	446	22	496	24	2829	65535	533	27.38	858.2	29.6									3430
2023-08-14T11:00:13	14.01	512	2272	446	22	496	24	2826	65535	534	27.38	858.23	29.61									3429
2023-08-14T11:00:15	13.72	512	2272	446	22	496	24	2824	65535	534	27.39	858.26	29.61									3431
2023-08-14T11:00:16	13.76	512	2273	446	22	496	24	2829	65535	532	27.39	858.32	29.6									3431
2023-08-14T11:00:18	13.62	512	2273	446	22	496	24	2828	65535	528	27.39	858.36	29.61									3431
2023-08-14T11:00:19	13.62	512	2274	446	22	496	24	2825	65535	537	27.39	858.37	29.6									3433
2023-08-14T11:00:21	13.62	512	2274	446	22	496	24	2822	65535	538	27.39	858.39	29.6									3432
2023-08-14T11:00:22	13.99	512	2274	446	22	496	24	2822	65535	533	27.39	858.41	29.6									3429
2023-08-14T11:00:24	13.62	512	2274	446	22	495	24	2822	65535	541	27.39	858.39	29.6									3430
2023-08-14T11:00:25	13.62	512	2275	446	22	496	24	2822	65535	542	27.4	858.39	29.58									3431
2023-08-14T11:00:27	13.59	512	2276	446	22	496	24	2822	65535	539	27.4	858.38	29.59									3430
2023-08-14T11:00:28	13.84	512	2276	446	22	496	24	2822	65535	538	27.4	858.36	29.6									3431
2023-08-14T11:00:30	13.67	512	2277	446	22	496	23	2827	65535	538	27.4	858.32	29.59									3431
2023-08-14T11:00:31	13.62	512	2278	446	22	496	24	2826	65535	538	27.4	858.31	29.59									3434
2023-08-14T11:00:33	14.01	512	2279	446	22	496	24	2827	65535	542	27.4	858.28	29.59									3432
2023-08-14T11:00:34	13.94	512	2280	446	22	496	24	2824	65535	532	27.4	858.25	29.58									3434
2023-08-14T11:00:36	13.64	512	2280	446	22	496	24	2827	65535	536	27.4	858.21	29.58									3435
2023-08-14T11:00:37	13.62	512	2280	446	22	497	24	2829	65535	534	27.4	858.17	29.59									3432
2023-08-14T11:00:39	13.81	513	2280	446	22	497	24	2826	65535	538	27.41	858.12	29.58									3435
2023-08-14T11:00:40	13.64	512	2280	446	22	496	24	2822	65535	533	27.41	858.1	29.57									3434
2023-08-14T11:00:42	13.67	513	2279	446	22	497	24	2822	65535	539	27.41	858.09	29.58									3433
2023-08-14T11:00:43	13.62	512	2279	446	22	497	24	2824	65535	532	27.41	858.05	29.58									3434
2023-08-14T11:00:45	13.64	512	2281	446	22	497	24	2822	65535	531	27.41	858.02	29.56									3435
2023-08-14T11:00:46	13.72	512	2280	446	22	497	24	2824	65535	537	27.41	858.01	29.58									3435
2023-08-14T11:00:48	13.91	512	2280	446	22	496	24	2822	65535	538	27.42	857.96	29.56									3433
2023-08-14T11:00:49	14.01	512	2279	446	22	496	24	2826	65535	534	27.42	857.93	29.55									3431
2023-08-14T11:00:51	13.62	512	2279	446	22	497	24	2822	65535	534	27.42	857.89	29.55									3434
2023-08-14T11:00:52	13.86	512	2278	446	22	497	24	2822	65535	538	27.42	857.83	29.54									3431
2023-08-14T11:00:54	13.59	512	2277	446	22	497	24	2822	65535	532	27.42	857.8	29.54									3433
2023-08-14T11:00:55	13.62	512	2277	446	22	497	24	2825	65535	529	27.43	857.81	29.54									3433
2023-08-14T11:00:57	13.67	512	2277	446	22	497	24	2822	65535	529	27.43	857.8	29.53									3433
2023-08-14T11:00:58	13.62	512	2277	446	22	497	24	2822	65535	533	27.43	857.78	29.52									3430
2023-08-14T11:01:00	14.01	512	2276	446	22	497	24	2824	65535	531	27.43	857.75	29.51									3432
2023-08-14T11:01:01	13.57	512	2276	446	22	496	24	2822	65535	533	27.43	857.73	29.51									3435
2023-08-14T11:01:03	13.99	512	2276	446	22	496	24	2824	65535	531	27.44	857.7	29.5									3432
2023-08-14T11:01:04	13.99	512	2277	446	22	497	24	2822	65535	529	27.44	857.65	29.49									3431
2023-08-14T11:01:06	13.67	512	2277	446	22	497	24	2822	65535	536	27.44	857.65	29.49									3432
2023-08-14T11:01:07	14.01	512	2278	446	22	497	23	2822	65535	537	27.44	857.63	29.5									3434
2023-08-14T11:01:09	13.59	512	2278	446	22	497	24	2824	65535	536	27.44	857.6	29.48									3435
2023-08-14T11:01:10	13.94	512	2278	446	22	497	24	2824	65535	536	27.45	857.6	29.47									3436
2023-08-14T11:01:12	13.59	512	2277	446	22	497	24	2822	65535	540	27.45	857.6	29.47									3432
2023-08-14T11:01:13	14.03	512	2278	446	22	497	24	2826	65535	535	27.45	857.57	29.46									3433
2023-08-14T11:01:15	13.94	512	2277	446	22	497	24	2826	65535	534	27.45	857.53	29.46									3434
2023-08-14T11:01:16	13.62	512	2277	446	22	498	24	2822	65535	532	27.45	857.53	29.45									3436
2023-08-14T11:01:18	13.94	511	2277	446	22	497	24	2822	65535	537	27.46	857.55	29.45									3435
2023-08-14T11:01:19	13.96	512	2277	446	22	498	24	2824	65535	539	27.46	857.55	29.45									3435
2023-08-14T11:01:21	13.67	512	2277	446	22	498	24	2827	65535	539	27.46	857.56	29.45									3435
2023-08-14T11:01:22	13.64	512	2276	446	22	497	24	2822	65535	537	27.46	857.57	29.43									3435
2023-08-14T11:01:24	13.99	511	2276	446	22	498	24	2824	65535	538	27.46	857.56	29.43									3437
2023-08-14T11:01:25	13.62	511	2276	446	22	497	24	2826	65535	536	27.47	857.58	29.42									3435
2023-08-14T11:01:27	13.59	512	2276	446	22	497	24	2826	65535	533	27.47	857.56	29.42									3432
2023-08-14T11:01:28	13.59	511	2275	446	22	497	24	2826	65535	535	27.47	857.54	29.42									3434
2023-08-14T11:01:30	13.89	511	2275	446	22	497	24	2826	65535	533	27.47	857.55	29.42									3436
2023-08-14T11:01:31	13.94	511	2275	445	22	497	24	2824	65535	535	27.47	857.58	29.42									3436
2023-08-14T11:01:33	13.59	511	2275	446	22	497	24	2824	65535	536	27.47	857.6	29.41									3434
2023-08-14T11:01:34	13.64	511	2275	445	22	497	24	2824	65535	533	27.47	857.59	29.41									3435
2023-08-14T11:01:36	13.69	511	2274	446	22	497	24	2824	65535	530	27.47	857.6	29.39									3433
2023-08-14T11:01:37	13.59	511	2273	446	22	497	24	2822	65535	529	27.47	857.63	29.4									3433
2023-08-14T11:01:39	13.67	511	2273	446	22	497	24	2827	65535	532	27.48	857.62	29.39									3434
2023-08-14T11:01:40	13.91	511	2272	446	22	496	24	2824	65535	530	27.48	857.64	29.38									3435
2023-08-14T11:01:42	13.62	511	2272	446	22	496	24	2826	65535	532	27.48	857.68	29.38									3436
2023-08-14T11:01:43	13.64	511	2272	446	22	496	24	2822	65535	530	27.48	857.7	29.37									3434
2023-08-14T11:01:45	13.59	511	2273	446	22	497	24	2822	65535	529	27.48	857.73	29.37									3434
2023-08-14T11:01:46	13.59	511	2272	446	22	496	24	2826	65535	532	27.48	857.75	29.36									3433
2023-08-14T11:01:48	14.01	511	2272	446	22	496	24	2824	65535	529	27.48	857.81	29.35									3434
2023-08-14T11:01:49	13.91	511	2272	446	22	496	24	2824	65535	537	27.48	857.84	29.36									3432
2023-08-14T11:01:51	13.62	511	2271	446	22	496	24	2822	65535	538	27.48	857.87	29.35									3433
2023-08-14T11:01:52	13.99	511	2271	446	22	496	24	2822	65535	538	27.48	857.94	29.35									3435
2023-08-14T11:01:54	13.99	511	2271	446	22	496	24	2828	65535	537	27.49	857.98	29.35									3434
2023-08-14T11:01:55	13.59	511	2271	446	22	496	24	2827	65535	537	27.49	857.99	29.34									3436
2023-08-14T11:01:57	13.64	511	2271	446	22	497	24	2822	65535	535	27.49	858.02	29.35									3434
2023-08-14T11:01:58	13.91	510	2271	445	22	497	24	2826	65535	531	27.49	858.09	29.32									3433
2023-08-14T11:02:00	13.64	511	2271	446	22	497	24	2826	65535	533	27.49	858.14	29.34									3434
2023-08-14T11:02:01	13.99	510	2271	446	21	497	24	2826	65535	527	27.49	858.2	29.33									3436
2023-08-14T11:02:03	13.96	511	2271	446	22	497	24	2826	65535	537	27.49	858.28	29.33									3435
2023-08-14T11:02:04	13.96	510	2272	446	22	497	24	2826	65535	528	27.5	858.34	29.34									3436
2023-08-14T11:02:06	13.99	510	2271	446	22	497	24	2824	65535	526	27.5	858.38	29.33									3435
2023-08-14T11:02:07	13.91	511	2271	445	22	497	24	2822	65535	530	27.5	858.45	29.33									3436
2023-08-14T11:02:09	13.84	510	2271	446	22	497	24	2824	65535	536	27.5	858.52	29.33									3435
2023-08-14T11:02:10	13.94	510	2271	446	22	497	24	2822	65535	530	27.5	858.55	29.33									3434
2023-08-14T11:02:12	13.59	510	2270	446	22	496	24	2829	65535	529	27.51	858.57	29.31									3433
2023-08-14T11:02:13	13.64	510	2270	446	22	496	24	2826	65535	532	27.51	858.6	29.32									3434
2023-08-14T11:02:15	13.62	510	2269	446	22	496	24	2822	65535	530	27.51	858.63	29.32									3434
2023-08-14T11:02:16	13.62	510	2269	446	22	496	24	2822	65535	532	27.51	858.66	29.31									3435
2023-08-14T11:02:18	13.99	510	2269	445	22	496	24	2822	65535	538	27.51	858.65	29.31									3434
2023-08-14T11:02:19	13.62	510	2269	446	22	496	24	2822	65535	541	27.51	858.63	29.3									3434
2023-08-14T11:02:21	13.91	510	2270	446	22	496	24	2822	65535	536	27.51	858.65	29.32									3435
2023-08-14T11:02:22	13.62	510	2270	445	22	496	24	2826	65535	533	27.51	858.66	29.3									3436
2023-08-14T11:02:24	13.89	510	2271	446	22	496	24	2822	65535	533	27.52	858.63	29.31									3434
2023-08-14T11:02:25	13.64	510	2272	445	22	496	24	2822	65535	538	27.52	858.61	29.3									3435
2023-08-14T11:02:27	13.64	510	2272	445	22	496	24	2824	65535	540	27.52	858.58	29.3									3436
2023-08-14T11:02:28	13.99	510	2273	445	22	497	24	2822	65535	540	27.52	858.57	29.29									3434
2023-08-14T11:02:30	13.91	510	2273	445	22	497	24	2824	65535	539	27.52	858.61	29.29									3435
2023-08-14T11:02:31	13.91	510	2274	445	22	496	24	2822	65535	544	27.53	858.6	29.28									3434
2023-08-14T11:02:33	13.64	510	2274	446	22	496	24	2824	65535	543	27.53	858.6	29.28									3437
2023-08-14T11:02:34	13.67	510	2274	446	22	496	24	2826	65535	545	27.53	858.62	29.28									3435
2023-08-14T11:02:36	13.64	510	2275	445	22	497	24	2821	65535	530	27.53	858.63	29.27									3434
2023-08-14T11:02:37	13.62	510	2275	446	22	496	24	2822	65535	531	27.53	858.65	29.28									3436
2023-08-14T11:02:39	13.94	509	2275	445	22	497	24	2824	65535	533	27.53	858.7	29.27									3433
2023-08-14T11:02:40	13.99	509	2274	445	22	496	24	2824	65535	537	27.53	858.75	29.26									3434
2023-08-14T11:02:42	13.99	509	2273	445	22	496	24	2822	65535	533	27.54	858.82	29.26									3431
2023-08-14T11:02:43	13.64	509	2272	445	22	496	24	2824	65535	536	27.54	858.88	29.25									3433
2023-08-14T11:02:45	13.67	509	2272	445	22	496	24	2822	65535	531	27.54	858.96	29.25									3435
2023-08-14T11:02:46	13.64	509	2271	445	22	496	24	2824	65535	531	27.54	859.01	29.24									3433
2023-08-14T11:02:48	13.91	509	2270	445	22	496	24	2822	65535	530	27.54	859.06	29.24									3429
2023-08-14T11:02:49	13.59	509	2270	445	22	496	24	2824	65535	522	27.55	859.1	29.22									3429
2023-08-14T11:02:51	13.99	509	2271	445	22	496	24	2822	65535	533	27.55	859.1	29.23									3429
2023-08-14T11:02:52	13.62	509	2272	445	22	496	24	2824	65535	526	27.55	859.09	29.22									3430
2023-08-14T11:02:54	13.62	509	2272	445	22	496	24	2824	65535	532	27.55	859.08	29.22									3432
2023-08-14T11:02:55	13.59	509	2272	445	22	497	24	2822	65535	536	27.55	859.05	29.22									3432
2023-08-14T11:02:57	13.62	509	2272	445	22	496	24	2822	65535	539	27.55	859.03	29.22									3427
2023-08-14T11:02:58	13.94	509	2272	445	22	497	24	2822	65535	532	27.55	858.99	29.2									3430
2023-08-14T11:03:00	13.89	509	2272	445	22	497	24	2824	65535	533	27.56	858.95	29.2									3428
2023-08-14T11:03:01	13.86	509	2272	445	22	496	24	2822	65535	531	27.56	858.94	29.19									3428
2023-08-14T11:03:03	13.59	509	2272	445	22	496	24	2822	65535	532	27.56	858.92	29.17									3431
2023-08-14T11:03:04	13.99	509	2272	445	22	497	24	2824	65535	536	27.56	858.92	29.17									3431
2023-08-14T11:03:06	13.91	509	2272	445	22	496	24	2822	65535	534	27.56	858.92	29.17									3430
2023-08-14T11:03:07	13.91	508	2272	445	22	497	24	2824	65535	534	27.56	858.9	29.16									3428
2023-08-14T11:03:09	14.01	508	2271	444	22	496	24	2822	65535	529	27.57	858.93	29.17									3431
2023-08-14T11:03:10	13.62	508	2271	445	22	496	24	2824	65535	528	27.57	858.9	29.14									3432
2023-08-14T11:03:12	13.91	508	2272	444	22	496	24	2826	65535	522	27.57	858.91	29.14									3433
2023-08-14T11:03:13	13.67	508	2272	444	22	496	24	2822	65535	523	27.57	858.92	29.12									3430
2023-08-14T11:03:15	13.64	508	2272	444	22	496	24	2822	65535	533	27.57	858.9	29.12									3430
2023-08-14T11:03:16	13.64	508	2271	444	22	496	24	2824	65535	527	27.58	858.89	29.11									3426
2023-08-14T11:03:18	13.64	508	2270	445	22	495	24	2824	65535	531	27.58	858.91	29.11									3430
2023-08-14T11:03:19	13.91	507	2270	444	22	496	24	2822	65535	529	27.58	858.89	29.1									3430
2023-08-14T11:03:21	13.59	507	2269	444	22	495	24	2822	65535	528	27.58	858.87	29.09									3430
2023-08-14T11:03:22	13.91	507	2269	444	22	495	24	2821	65535	527	27.59	858.87	29.08									3425
2023-08-14T11:03:24	13.59	507	2269	444	22	495	24	2822	65535	528	27.59	858.84	29.06									3425
2023-08-14T11:03:25	13.59	507	2268	444	22	495	24	2824	65535	529	27.59	858.82	29.07									3428
2023-08-14T11:03:27	13.67	507	2268	444	22	495	24	2824	65535	531	27.59	858.8	29.03									3427
2023-08-14T11:03:28	13.96	507	2267	444	22	495	24	2822	65535	530	27.59	858.86	29.03									3424
2023-08-14T11:03:30	13.67	507	2266	444	22	495	24	2822	65535	532	27.59	858.82	29.03									3425
2023-08-14T11:03:31	13.62	506	2267	444	22	495	24	2822	65535	528	27.59	858.8	29.01									3426
2023-08-14T11:03:33	13.89	506	2266	444	22	495	24	2822	65535	530	27.6	858.77	29									3425
2023-08-14T11:03:34	13.99	506	2265	443	22	495	24	2821	65535	533	27.6	858.75	29									3424
2023-08-14T11:03:36	13.91	506	2266	444	22	494	24	2822	65535	533	27.6	858.73	28.98									3424
2023-08-14T11:03:37	13.96	506	2266	443	22	495	24	2822	65535	528	27.6	858.69	28.97									3425
2023-08-14T11:03:39	14.01	505	2266	444	22	494	24	2824	65535	525	27.6	858.66	28.95									3424
2023-08-14T11:03:40	13.64	505	2266	444	22	494	24	2822	65535	523	27.6	858.63	28.94									3421
2023-08-14T11:03:42	13.62	505	2266	443	22	495	24	2821	65535	528	27.6	858.63	28.94									3423
2023-08-14T11:03:43	13.64	505	2266	443	22	494	24	2822	65535	525	27.6	858.61	28.94									3421
2023-08-14T11:03:45	14.01	505	2266	443	22	494	24	2824	65535	528	27.6	858.57	28.9									3422
2023-08-14T11:03:46	13.91	505	2266	443	22	494	24	2824	65535	529	27.6	858.53	28.9									3420
2023-08-14T11:03:48	13.94	505	2265	443	22	495	24	2826	65535	530	27.61	858.57	28.89									3420
2023-08-14T11:03:49	13.94	505	2264	443	22	494	24	2822	65535	525	27.61	858.58	28.89									3421
2023-08-14T11:03:51	13.62	505	2263	443	22	494	24	2822	65535	518	27.61	858.57	28.88									3419
2023-08-14T11:03:52	13.64	504	2262	443	22	493	24	2821	65535	517	27.61	858.59	28.86									3417
2023-08-14T11:03:54	13.62	505	2262	443	22	494	24	2824	65535	525	27.61	858.56	28.85									3418
2023-08-14T11:03:55	13.99	504	2261	443	22	493	24	2822	65535	525	27.61	858.56	28.85									3419
2023-08-14T11:03:57	13.62	504	2261	443	22	493	24	2821	65534	524	27.61	858.57	28.82									3420
2023-08-14T11:03:58	13.91	504	2260	443	22	494	24	2821	65535	524	27.61	858.57	28.82									3416
2023-08-14T11:04:00	13.62	504	2260	443	22	494	24	2824	65535	516	27.61	858.55	28.82									3416
2023-08-14T11:04:01	13.94	504	2260	443	22	493	24	2824	65535	520	27.61	858.55	28.81									3417
2023-08-14T11:04:03	13.64	504	2259	443	22	494	24	2821	65535	516	27.61	858.55	28.8									3418
2023-08-14T11:04:04	13.99	503	2259	443	22	494	24	2822	65535	517	27.61	858.54	28.79									3418
2023-08-14T11:04:06	13.64	503	2258	442	22	494	24	2824	65535	517	27.62	858.54	28.78									3418
2023-08-14T11:04:07	14.01	503	2257	442	22	494	24	2824	65535	516	27.62	858.51	28.77									3414
2023-08-14T11:04:09	13.64	503	2256	442	22	493	24	2824	65535	514	27.62	858.5	28.76									3416
2023-08-14T11:04:10	13.94	503	2255	442	22	493	24	2824	65535	514	27.62	858.48	28.76									3415
2023-08-14T11:04:12	13.99	503	2255	442	22	494	24	2824	65535	507	27.62	858.47	28.76									3416
2023-08-14T11:04:13	13.86	503	2254	442	22	494	24	2821	65535	513	27.63	858.48	28.75									3417
2023-08-14T11:04:15	13.64	503	2255	442	22	494	24	2824	65535	510	27.63	858.48	28.73									3417
2023-08-14T11:04:16	13.91	503	2254	443	22	494	24	2824	65535	508	27.63	858.47	28.73									3415
2023-08-14T11:04:18	13.59	503	2255	443	22	493	24	2822	65535	512	27.63	858.45	28.72									3415
2023-08-14T11:04:19	13.62	502	2255	442	22	494	24	2821	65535	508	27.63	858.44	28.72									3415
2023-08-14T11:04:21	13.96	503	2255	442	22	493	24	2821	65535	506	27.63	858.45	28.7									3415
2023-08-14T11:04:22	13.62	503	2256	442	22	494	23	2821	65535	511	27.63	858.45	28.69									3414
2023-08-14T11:04:24	13.99	502	2256	442	22	494	24	2824	65535	509	27.63	858.47	28.69									3413
2023-08-14T11:04:25	13.94	502	2256	442	22	494	24	2824	65535	510	27.64	858.48	28.67									3413
2023-08-14T11:04:27	14.03	502	2255	442	22	493	24	2819	65535	510	27.64	858.48	28.65									3412
2023-08-14T11:04:28	14.21	502	2254	442	22	493	24	2822	65535	515	27.64	858.48	28.66									3411
2023-08-14T11:04:30	13.84	502	2254	442	22	493	24	2822	65535	519	27.64	858.5	28.65									3410
2023-08-14T11:04:31	13.62	502	2255	442	22	493	24	2824	65535	513	27.64	858.51	28.64									3411
2023-08-14T11:04:33	13.64	502	2255	442	21	493	24	2824	65535	515	27.64	858.49	28.63									3413
2023-08-14T11:04:34	13.62	502	2255	441	22	493	24	2821	65535	509	27.64	858.48	28.63									3413
2023-08-14T11:04:36	13.96	502	2255	442	22	493	24	2822	65535	513	27.64	858.48	28.62									3412
2023-08-14T11:04:37	13.99	501	2254	441	22	493	24	2821	65535	518	27.65	858.47	28.62									3411
2023-08-14T11:04:39	13.62	502	2255	442	22	493	24	2822	65535	513	27.65	858.47	28.61									3411
2023-08-14T11:04:40	13.94	501	2255	441	22	493	24	2822	65535	516	27.65	858.48	28.61									3413
2023-08-14T11:04:42	13.94	501	2256	441	22	493	24	2821	65535	515	27.65	858.48	28.6									3412
2023-08-14T11:04:43	13.67	501	2256	441	22	493	24	2821	65535	509	27.65	858.48	28.61									3413
2023-08-14T11:04:45	13.64	501	2256	441	22	493	24	2822	65535	509	27.65	858.5	28.61									3414
2023-08-14T11:04:46	13.59	501	2256	442	22	493	24	2821	65535	509	27.66	858.47	28.6									3414
2023-08-14T11:04:48	13.67	501	2256	442	22	493	24	2824	65535	510	27.66	858.48	28.6									3415
2023-08-14T11:04:49	13.62	501	2256	442	22	493	24	2824	65535	512	27.66	858.5	28.6									3414
2023-08-14T11:04:51	13.67	501	2257	442	22	494	24	2821	65535	506	27.66	858.51	28.58									3414
2023-08-14T11:04:52	13.76	501	2256	442	22	494	23	2821	65535	512	27.66	858.52	28.58									3414
2023-08-14T11:04:54	13.62	501	2257	442	22	494	24	2824	65535	516	27.66	858.51	28.57									3416
2023-08-14T11:04:55	13.64	501	2258	441	22	494	24	2824	65535	513	27.67	858.5	28.57									3416
2023-08-14T11:04:57	13.64	502	2258	442	22	494	24	2821	65535	506	27.67	858.5	28.57									3416
2023-08-14T11:04:58	13.59	501	2258	442	22	494	24	2821	65535	513	27.67	858.51	28.57									3416
2023-08-14T11:05:00	13.59	501	2259	441	22	494	24	2821	65535	516	27.67	858.51	28.56									3417
2023-08-14T11:05:01	13.62	501	2259	442	22	494	24	2821	65535	524	27.67	858.49	28.56									3417
2023-08-14T11:05:03	13.64	501	2259	442	22	494	24	2819	65535	523	27.67	858.5	28.56									3417
2023-08-14T11:05:04	13.84	501	2259	442	22	494	24	2821	65535	518	27.68	858.49	28.55									3416
2023-08-14T11:05:06	13.62	501	2259	442	22	494	24	2821	65535	520	27.68	858.5	28.55									3416
[truncated: 195,992 more rows]
[truncated: 34 more columns]

## Sheet: S3-No binning fits 
MSD	MLR	NN	RF	R	MLR	NN	RF	MSE	MLR	NN	RF							6371	km
	0.175486	0.47839	0.252331		0.62	-0.41	0.17		0.1754	0.478031	0.2522
RMSD								RMSE
	0.41891	0.691658	0.502326						0.418808	0.691398	0.502195

## Sheet: S4-MLR fits
MSD	R	MSE	RMSD	RMSE
0.132112	0.633262	0.131997	0.363472	0.363314
0.132731	0.635818	0.132616	0.364322	0.364165
0.132731	0.635818	0.132616	0.364322	0.364165
0.132112	0.633262	0.131997	0.363472	0.363314
0.134774	0.607846	0.134657	0.367116	0.366957
0.133257	0.630537	0.133142	0.365044	0.364886
0.133819	0.630952	0.133703	0.365812	0.365654
0.132731	0.635818	0.132616	0.364322	0.364165
0.132112	0.633262	0.131997	0.363472	0.363314
0.134774	0.607846	0.134657	0.367116	0.366957
0.133257	0.630537	0.133142	0.365044	0.364886
0.133819	0.630952	0.133703	0.365812	0.365654
0.134774	0.607846	0.134657	0.367116	0.366957
0.132731	0.635818	0.132616	0.364322	0.364165
0.132112	0.633262	0.131997	0.363472	0.363314
0.134774	0.607846	0.134657	0.367116	0.366957
0.133257	0.630537	0.133142	0.365044	0.364886
0.133819	0.630952	0.133703	0.365812	0.365654
0.132731	0.635818	0.132616	0.364322	0.364165
0.132112	0.633262	0.131997	0.363472	0.363314
0.134774	0.607846	0.134657	0.367116	0.366957
0.133257	0.630537	0.133142	0.365044	0.364886
0.133819	0.630952	0.133703	0.365812	0.365654
0.133257	0.630537	0.133142	0.365044	0.364886
0.132731	0.635818	0.132616	0.364322	0.364165
0.132112	0.633262	0.131997	0.363472	0.363314
0.134774	0.607846	0.134657	0.367116	0.366957
0.133257	0.630537	0.133142	0.365044	0.364886
0.133819	0.630952	0.133703	0.365812	0.365654
0.132731	0.635818	0.132616	0.364322	0.364165
0.132112	0.633262	0.131997	0.363472	0.363314
0.134774	0.607846	0.134657	0.367116	0.366957
0.133257	0.630537	0.133142	0.365044	0.364886
0.133819	0.630952	0.133703	0.365812	0.365654
0.133819	0.630952	0.133703	0.365812	0.365654
0.132731	0.635818	0.132616	0.364322	0.364165
0.132112	0.633262	0.131997	0.363472	0.363314
0.134774	0.607846	0.134657	0.367116	0.366957
0.133257	0.630537	0.133142	0.365044	0.364886
0.133819	0.630952	0.133703	0.365812	0.365654
0.132731	0.635818	0.132616	0.364322	0.364165
0.132112	0.633262	0.131997	0.363472	0.363314
0.134774	0.607846	0.134657	0.367116	0.366957
0.133257	0.630537	0.133142	0.365044	0.364886
0.133819	0.630952	0.133703	0.365812	0.365654
0.132731	0.635818	0.132616	0.364322	0.364165
0.132731	0.635818	0.132616	0.364322	0.364165
0.132112	0.633262	0.131997	0.363472	0.363314
0.134774	0.607846	0.134657	0.367116	0.366957
0.133257	0.630537	0.133142	0.365044	0.364886
0.133819	0.630952	0.133703	0.365812	0.365654
0.132731	0.635818	0.132616	0.364322	0.364165
0.132112	0.633262	0.131997	0.363472	0.363314
0.134774	0.607846	0.134657	0.367116	0.366957
0.133257	0.630537	0.133142	0.365044	0.364886
0.133819	0.630952	0.133703	0.365812	0.365654
0.132112	0.633262	0.131997	0.363472	0.363314
0.132731	0.635818	0.132616	0.364322	0.364165
0.132112	0.633262	0.131997	0.363472	0.363314
0.134774	0.607846	0.134657	0.367116	0.366957
0.133257	0.630537	0.133142	0.365044	0.364886
0.133819	0.630952	0.133703	0.365812	0.365654
0.132731	0.635818	0.132616	0.364322	0.364165
0.132112	0.633262	0.131997	0.363472	0.363314
0.134774	0.607846	0.134657	0.367116	0.366957
0.133257	0.630537	0.133142	0.365044	0.364886
0.133819	0.630952	0.133703	0.365812	0.365654
0.134774	0.607846	0.134657	0.367116	0.366957
0.132731	0.635818	0.132616	0.364322	0.364165
0.132112	0.633262	0.131997	0.363472	0.363314
0.134774	0.607846	0.134657	0.367116	0.366957
0.133257	0.630537	0.133142	0.365044	0.364886
0.133819	0.630952	0.133703	0.365812	0.365654
0.132731	0.635818	0.132616	0.364322	0.364165
0.132112	0.633262	0.131997	0.363472	0.363314
0.134774	0.607846	0.134657	0.367116	0.366957
0.133257	0.630537	0.133142	0.365044	0.364886
0.133819	0.630952	0.133703	0.365812	0.365654
0.133257	0.630537	0.133142	0.365044	0.364886
0.132731	0.635818	0.132616	0.364322	0.364165
0.132112	0.633262	0.131997	0.363472	0.363314
0.134774	0.607846	0.134657	0.367116	0.366957
0.133257	0.630537	0.133142	0.365044	0.364886
0.133819	0.630952	0.133703	0.365812	0.365654
0.132731	0.635818	0.132616	0.364322	0.364165
0.132112	0.633262	0.131997	0.363472	0.363314
0.134774	0.607846	0.134657	0.367116	0.366957
0.133257	0.630537	0.133142	0.365044	0.364886
0.133819	0.630952	0.133703	0.365812	0.365654
0.133819	0.630952	0.133703	0.365812	0.365654
0.132731	0.635818	0.132616	0.364322	0.364165
0.132112	0.633262	0.131997	0.363472	0.363314
0.134774	0.607846	0.134657	0.367116	0.366957
0.133257	0.630537	0.133142	0.365044	0.364886
0.133819	0.630952	0.133703	0.365812	0.365654
0.132731	0.635818	0.132616	0.364322	0.364165
0.132112	0.633262	0.131997	0.363472	0.363314
0.134774	0.607846	0.134657	0.367116	0.366957
0.133257	0.630537	0.133142	0.365044	0.364886
0.133819	0.630952	0.133703	0.365812	0.365654

## Sheet: S5-ANN fits
MSD	1N	2N	3N	5N	10N	20N	40N	80N	R	1N	2N	3N	5N	10N	20N	40N	80N	MSE	1N	2N	3N	5N	10N	20N	40N	80N
	0.254593	0.230153	0.111906	0.468999	0.604351	0.295501	0.290393	0.699756		-0.112241	0.367915	0.774385	0.844731	0.566431	0.385849	0.500844	0.452192		0.254415	0.229989	0.111823	0.468733	0.603859	0.29523	0.290134	0.699126
	0.254028	0.792001	0.252686	0.185705	0.18952	0.190738	0.129718	0.134594		-0.110327	0.133319	0.156844	0.422392	0.380402	0.42928	0.590883	0.552964		0.253854	0.791298	0.252515	0.185556	0.189373	0.190579	0.129606	0.134474
	0.254028	0.792001	0.252686	0.185705	0.18952	0.190738	0.129718	0.134594		-0.110327	0.133319	0.156844	0.422392	0.380402	0.42928	0.590883	0.552964		0.253854	0.791298	0.252515	0.185556	0.189373	0.190579	0.129606	0.134474
	0.267292	0.23493	0.150321	0.288733	0.184841	0.21368	1.25917	0.816967		-0.120665	0.106605	0.569883	0.163519	0.358279	0.57253	0.00513418	-0.348097		0.267101	0.234757	0.150202	0.288474	0.184672	0.213505	1.25804	0.816222
	0.259042	0.412553	0.29286	0.139771	0.264744	0.296978	0.905151	0.327321		-0.115984	0.0138138	0.0211706	0.531763	0.513902	0.253414	-0.0183639	0.333066		0.258861	0.412266	0.292664	0.139646	0.264507	0.296721	0.904356	0.32702
	0.254028	0.792001	0.252686	0.185705	0.18952	0.190738	0.129718	0.134594		-0.110327	0.133319	0.156844	0.422392	0.380402	0.42928	0.590883	0.552964		0.253854	0.791298	0.252515	0.185556	0.189373	0.190579	0.129606	0.134474
	0.267292	0.23493	0.150321	0.288733	0.184841	0.21368	1.25917	0.816967		-0.120665	0.106605	0.569883	0.163519	0.358279	0.57253	0.00513418	-0.348097		0.267101	0.234757	0.150202	0.288474	0.184672	0.213505	1.25804	0.816222
	0.259042	0.412553	0.29286	0.139771	0.264744	0.296978	0.905151	0.327321		-0.115984	0.0138138	0.0211706	0.531763	0.513902	0.253414	-0.0183639	0.333066		0.258861	0.412266	0.292664	0.139646	0.264507	0.296721	0.904356	0.32702
	0.254028	0.792001	0.252686	0.185705	0.18952	0.190738	0.129718	0.134594		-0.110327	0.133319	0.156844	0.422392	0.380402	0.42928	0.590883	0.552964		0.253854	0.791298	0.252515	0.185556	0.189373	0.190579	0.129606	0.134474
	0.267292	0.23493	0.150321	0.288733	0.184841	0.21368	1.25917	0.816967		-0.120665	0.106605	0.569883	0.163519	0.358279	0.57253	0.00513418	-0.348097		0.267101	0.234757	0.150202	0.288474	0.184672	0.213505	1.25804	0.816222
	0.259042	0.412553	0.29286	0.139771	0.264744	0.296978	0.905151	0.327321		-0.115984	0.0138138	0.0211706	0.531763	0.513902	0.253414	-0.0183639	0.333066		0.258861	0.412266	0.292664	0.139646	0.264507	0.296721	0.904356	0.32702
	0.254028	0.792001	0.252686	0.185705	0.18952	0.190738	0.129718	0.134594		-0.110327	0.133319	0.156844	0.422392	0.380402	0.42928	0.590883	0.552964		0.253854	0.791298	0.252515	0.185556	0.189373	0.190579	0.129606	0.134474
	0.258843	0.244713	0.306899	0.433704	0.142304	1.01208	4.30762	3.24492		-0.118018	0.275516	-0.153667	-0.216853	0.569739	0.488679	0.0603595	-0.417545		0.258669	0.244544	0.30671	0.433411	0.142177	1.01161	4.30371	3.24215
	0.267292	0.23493	0.150321	0.288733	0.184841	0.21368	1.25917	0.816967		-0.120665	0.106605	0.569883	0.163519	0.358279	0.57253	0.00513418	-0.348097		0.267101	0.234757	0.150202	0.288474	0.184672	0.213505	1.25804	0.816222
	0.259042	0.412553	0.29286	0.139771	0.264744	0.296978	0.905151	0.327321		-0.115984	0.0138138	0.0211706	0.531763	0.513902	0.253414	-0.0183639	0.333066		0.258861	0.412266	0.292664	0.139646	0.264507	0.296721	0.904356	0.32702
	0.254028	0.792001	0.252686	0.185705	0.18952	0.190738	0.129718	0.134594		-0.110327	0.133319	0.156844	0.422392	0.380402	0.42928	0.590883	0.552964		0.253854	0.791298	0.252515	0.185556	0.189373	0.190579	0.129606	0.134474
	0.267292	0.23493	0.150321	0.288733	0.184841	0.21368	1.25917	0.816967		-0.120665	0.106605	0.569883	0.163519	0.358279	0.57253	0.00513418	-0.348097		0.267101	0.234757	0.150202	0.288474	0.184672	0.213505	1.25804	0.816222
	0.259042	0.412553	0.29286	0.139771	0.264744	0.296978	0.905151	0.327321		-0.115984	0.0138138	0.0211706	0.531763	0.513902	0.253414	-0.0183639	0.333066		0.258861	0.412266	0.292664	0.139646	0.264507	0.296721	0.904356	0.32702
	0.254028	0.792001	0.252686	0.185705	0.18952	0.190738	0.129718	0.134594		-0.110327	0.133319	0.156844	0.422392	0.380402	0.42928	0.590883	0.552964		0.253854	0.791298	0.252515	0.185556	0.189373	0.190579	0.129606	0.134474
	0.267292	0.23493	0.150321	0.288733	0.184841	0.21368	1.25917	0.816967		-0.120665	0.106605	0.569883	0.163519	0.358279	0.57253	0.00513418	-0.348097		0.267101	0.234757	0.150202	0.288474	0.184672	0.213505	1.25804	0.816222
	0.259042	0.412553	0.29286	0.139771	0.264744	0.296978	0.905151	0.327321		-0.115984	0.0138138	0.0211706	0.531763	0.513902	0.253414	-0.0183639	0.333066		0.258861	0.412266	0.292664	0.139646	0.264507	0.296721	0.904356	0.32702
	0.254028	0.792001	0.252686	0.185705	0.18952	0.190738	0.129718	0.134594		-0.110327	0.133319	0.156844	0.422392	0.380402	0.42928	0.590883	0.552964		0.253854	0.791298	0.252515	0.185556	0.189373	0.190579	0.129606	0.134474
	0.267292	0.23493	0.150321	0.288733	0.184841	0.21368	1.25917	0.816967		-0.120665	0.106605	0.569883	0.163519	0.358279	0.57253	0.00513418	-0.348097		0.267101	0.234757	0.150202	0.288474	0.184672	0.213505	1.25804	0.816222
	0.257121	0.252479	0.231777	0.224302	0.171493	0.195641	0.219389	0.141171		-0.111676	-0.0220004	0.668926	0.317222	0.405776	0.27969	0.316897	0.498384		0.256947	0.252304	0.23162	0.224097	0.171338	0.195461	0.219196	0.141041
	0.259042	0.412553	0.29286	0.139771	0.264744	0.296978	0.905151	0.327321		-0.115984	0.0138138	0.0211706	0.531763	0.513902	0.253414	-0.0183639	0.333066		0.258861	0.412266	0.292664	0.139646	0.264507	0.296721	0.904356	0.32702
	0.254028	0.792001	0.252686	0.185705	0.18952	0.190738	0.129718	0.134594		-0.110327	0.133319	0.156844	0.422392	0.380402	0.42928	0.590883	0.552964		0.253854	0.791298	0.252515	0.185556	0.189373	0.190579	0.129606	0.134474
	0.267292	0.23493	0.150321	0.288733	0.184841	0.21368	1.25917	0.816967		-0.120665	0.106605	0.569883	0.163519	0.358279	0.57253	0.00513418	-0.348097		0.267101	0.234757	0.150202	0.288474	0.184672	0.213505	1.25804	0.816222
	0.259042	0.412553	0.29286	0.139771	0.264744	0.296978	0.905151	0.327321		-0.115984	0.0138138	0.0211706	0.531763	0.513902	0.253414	-0.0183639	0.333066		0.258861	0.412266	0.292664	0.139646	0.264507	0.296721	0.904356	0.32702
	0.254028	0.792001	0.252686	0.185705	0.18952	0.190738	0.129718	0.134594		-0.110327	0.133319	0.156844	0.422392	0.380402	0.42928	0.590883	0.552964		0.253854	0.791298	0.252515	0.185556	0.189373	0.190579	0.129606	0.134474
	0.267292	0.23493	0.150321	0.288733	0.184841	0.21368	1.25917	0.816967		-0.120665	0.106605	0.569883	0.163519	0.358279	0.57253	0.00513418	-0.348097		0.267101	0.234757	0.150202	0.288474	0.184672	0.213505	1.25804	0.816222
	0.259042	0.412553	0.29286	0.139771	0.264744	0.296978	0.905151	0.327321		-0.115984	0.0138138	0.0211706	0.531763	0.513902	0.253414	-0.0183639	0.333066		0.258861	0.412266	0.292664	0.139646	0.264507	0.296721	0.904356	0.32702
	0.254028	0.792001	0.252686	0.185705	0.18952	0.190738	0.129718	0.134594		-0.110327	0.133319	0.156844	0.422392	0.380402	0.42928	0.590883	0.552964		0.253854	0.791298	0.252515	0.185556	0.189373	0.190579	0.129606	0.134474
	0.267292	0.23493	0.150321	0.288733	0.184841	0.21368	1.25917	0.816967		-0.120665	0.106605	0.569883	0.163519	0.358279	0.57253	0.00513418	-0.348097		0.267101	0.234757	0.150202	0.288474	0.184672	0.213505	1.25804	0.816222
	0.259042	0.412553	0.29286	0.139771	0.264744	0.296978	0.905151	0.327321		-0.115984	0.0138138	0.0211706	0.531763	0.513902	0.253414	-0.0183639	0.333066		0.258861	0.412266	0.292664	0.139646	0.264507	0.296721	0.904356	0.32702
	0.256536	0.264755	0.255041	0.14044	0.869258	0.748195	0.618254	1.18609		-0.117043	0.574994	0.290564	0.526069	0.0712698	0.178079	0.222475	-0.0352191		0.256362	0.264615	0.254874	0.140313	0.868479	0.747551	0.61769	1.18507
	0.254028	0.792001	0.252686	0.185705	0.18952	0.190738	0.129718	0.134594		-0.110327	0.133319	0.156844	0.422392	0.380402	0.42928	0.590883	0.552964		0.253854	0.791298	0.252515	0.185556	0.189373	0.190579	0.129606	0.134474
	0.267292	0.23493	0.150321	0.288733	0.184841	0.21368	1.25917	0.816967		-0.120665	0.106605	0.569883	0.163519	0.358279	0.57253	0.00513418	-0.348097		0.267101	0.234757	0.150202	0.288474	0.184672	0.213505	1.25804	0.816222
	0.259042	0.412553	0.29286	0.139771	0.264744	0.296978	0.905151	0.327321		-0.115984	0.0138138	0.0211706	0.531763	0.513902	0.253414	-0.0183639	0.333066		0.258861	0.412266	0.292664	0.139646	0.264507	0.296721	0.904356	0.32702
	0.254028	0.792001	0.252686	0.185705	0.18952	0.190738	0.129718	0.134594		-0.110327	0.133319	0.156844	0.422392	0.380402	0.42928	0.590883	0.552964		0.253854	0.791298	0.252515	0.185556	0.189373	0.190579	0.129606	0.134474
	0.267292	0.23493	0.150321	0.288733	0.184841	0.21368	1.25917	0.816967		-0.120665	0.106605	0.569883	0.163519	0.358279	0.57253	0.00513418	-0.348097		0.267101	0.234757	0.150202	0.288474	0.184672	0.213505	1.25804	0.816222
	0.259042	0.412553	0.29286	0.139771	0.264744	0.296978	0.905151	0.327321		-0.115984	0.0138138	0.0211706	0.531763	0.513902	0.253414	-0.0183639	0.333066		0.258861	0.412266	0.292664	0.139646	0.264507	0.296721	0.904356	0.32702
	0.254028	0.792001	0.252686	0.185705	0.18952	0.190738	0.129718	0.134594		-0.110327	0.133319	0.156844	0.422392	0.380402	0.42928	0.590883	0.552964		0.253854	0.791298	0.252515	0.185556	0.189373	0.190579	0.129606	0.134474
	0.267292	0.23493	0.150321	0.288733	0.184841	0.21368	1.25917	0.816967		-0.120665	0.106605	0.569883	0.163519	0.358279	0.57253	0.00513418	-0.348097		0.267101	0.234757	0.150202	0.288474	0.184672	0.213505	1.25804	0.816222
	0.259042	0.412553	0.29286	0.139771	0.264744	0.296978	0.905151	0.327321		-0.115984	0.0138138	0.0211706	0.531763	0.513902	0.253414	-0.0183639	0.333066		0.258861	0.412266	0.292664	0.139646	0.264507	0.296721	0.904356	0.32702
	0.254028	0.792001	0.252686	0.185705	0.18952	0.190738	0.129718	0.134594		-0.110327	0.133319	0.156844	0.422392	0.380402	0.42928	0.590883	0.552964		0.253854	0.791298	0.252515	0.185556	0.189373	0.190579	0.129606	0.134474
	0.260736	0.250037	0.222949	0.209473	0.133721	0.206106	0.221954	0.120192		-0.128153	-0.029057	0.502742	0.257713	0.538687	0.392804	0.456357	0.59777		0.260559	0.249854	0.222803	0.20931	0.133598	0.205921	0.221755	0.120082
	0.267292	0.23493	0.150321	0.288733	0.184841	0.21368	1.25917	0.816967		-0.120665	0.106605	0.569883	0.163519	0.358279	0.57253	0.00513418	-0.348097		0.267101	0.234757	0.150202	0.288474	0.184672	0.213505	1.25804	0.816222
	0.259042	0.412553	0.29286	0.139771	0.264744	0.296978	0.905151	0.327321		-0.115984	0.0138138	0.0211706	0.531763	0.513902	0.253414	-0.0183639	0.333066		0.258861	0.412266	0.292664	0.139646	0.264507	0.296721	0.904356	0.32702
	0.254028	0.792001	0.252686	0.185705	0.18952	0.190738	0.129718	0.134594		-0.110327	0.133319	0.156844	0.422392	0.380402	0.42928	0.590883	0.552964		0.253854	0.791298	0.252515	0.185556	0.189373	0.190579	0.129606	0.134474
	0.267292	0.23493	0.150321	0.288733	0.184841	0.21368	1.25917	0.816967		-0.120665	0.106605	0.569883	0.163519	0.358279	0.57253	0.00513418	-0.348097		0.267101	0.234757	0.150202	0.288474	0.184672	0.213505	1.25804	0.816222
	0.259042	0.412553	0.29286	0.139771	0.264744	0.296978	0.905151	0.327321		-0.115984	0.0138138	0.0211706	0.531763	0.513902	0.253414	-0.0183639	0.333066		0.258861	0.412266	0.292664	0.139646	0.264507	0.296721	0.904356	0.32702
	0.254028	0.792001	0.252686	0.185705	0.18952	0.190738	0.129718	0.134594		-0.110327	0.133319	0.156844	0.422392	0.380402	0.42928	0.590883	0.552964		0.253854	0.791298	0.252515	0.185556	0.189373	0.190579	0.129606	0.134474
	0.267292	0.23493	0.150321	0.288733	0.184841	0.21368	1.25917	0.816967		-0.120665	0.106605	0.569883	0.163519	0.358279	0.57253	0.00513418	-0.348097		0.267101	0.234757	0.150202	0.288474	0.184672	0.213505	1.25804	0.816222
	0.259042	0.412553	0.29286	0.139771	0.264744	0.296978	0.905151	0.327321		-0.115984	0.0138138	0.0211706	0.531763	0.513902	0.253414	-0.0183639	0.333066		0.258861	0.412266	0.292664	0.139646	0.264507	0.296721	0.904356	0.32702
	0.254028	0.792001	0.252686	0.185705	0.18952	0.190738	0.129718	0.134594		-0.110327	0.133319	0.156844	0.422392	0.380402	0.42928	0.590883	0.552964		0.253854	0.791298	0.252515	0.185556	0.189373	0.190579	0.129606	0.134474
	0.267292	0.23493	0.150321	0.288733	0.184841	0.21368	1.25917	0.816967		-0.120665	0.106605	0.569883	0.163519	0.358279	0.57253	0.00513418	-0.348097		0.267101	0.234757	0.150202	0.288474	0.184672	0.213505	1.25804	0.816222
	0.253527	1.07033	0.303783	0.241884	0.124913	0.475625	0.507716	0.322682		-0.114665	0.0340638	-0.163822	0.295387	0.654857	-0.0379267	-0.0216311	0.305227		0.253353	1.06946	0.303581	0.241722	0.124814	0.4752	0.507258	0.322387
	0.259042	0.412553	0.29286	0.139771	0.264744	0.296978	0.905151	0.327321		-0.115984	0.0138138	0.0211706	0.531763	0.513902	0.253414	-0.0183639	0.333066		0.258861	0.412266	0.292664	0.139646	0.264507	0.296721	0.904356	0.32702
	0.254028	0.792001	0.252686	0.185705	0.18952	0.190738	0.129718	0.134594		-0.110327	0.133319	0.156844	0.422392	0.380402	0.42928	0.590883	0.552964		0.253854	0.791298	0.252515	0.185556	0.189373	0.190579	0.129606	0.134474
	0.267292	0.23493	0.150321	0.288733	0.184841	0.21368	1.25917	0.816967		-0.120665	0.106605	0.569883	0.163519	0.358279	0.57253	0.00513418	-0.348097		0.267101	0.234757	0.150202	0.288474	0.184672	0.213505	1.25804	0.816222
	0.259042	0.412553	0.29286	0.139771	0.264744	0.296978	0.905151	0.327321		-0.115984	0.0138138	0.0211706	0.531763	0.513902	0.253414	-0.0183639	0.333066		0.258861	0.412266	0.292664	0.139646	0.264507	0.296721	0.904356	0.32702
	0.254028	0.792001	0.252686	0.185705	0.18952	0.190738	0.129718	0.134594		-0.110327	0.133319	0.156844	0.422392	0.380402	0.42928	0.590883	0.552964		0.253854	0.791298	0.252515	0.185556	0.189373	0.190579	0.129606	0.134474
	0.267292	0.23493	0.150321	0.288733	0.184841	0.21368	1.25917	0.816967		-0.120665	0.106605	0.569883	0.163519	0.358279	0.57253	0.00513418	-0.348097		0.267101	0.234757	0.150202	0.288474	0.184672	0.213505	1.25804	0.816222
	0.259042	0.412553	0.29286	0.139771	0.264744	0.296978	0.905151	0.327321		-0.115984	0.0138138	0.0211706	0.531763	0.513902	0.253414	-0.0183639	0.333066		0.258861	0.412266	0.292664	0.139646	0.264507	0.296721	0.904356	0.32702
	0.254028	0.792001	0.252686	0.185705	0.18952	0.190738	0.129718	0.134594		-0.110327	0.133319	0.156844	0.422392	0.380402	0.42928	0.590883	0.552964		0.253854	0.791298	0.252515	0.185556	0.189373	0.190579	0.129606	0.134474
	0.267292	0.23493	0.150321	0.288733	0.184841	0.21368	1.25917	0.816967		-0.120665	0.106605	0.569883	0.163519	0.358279	0.57253	0.00513418	-0.348097		0.267101	0.234757	0.150202	0.288474	0.184672	0.213505	1.25804	0.816222
	0.259042	0.412553	0.29286	0.139771	0.264744	0.296978	0.905151	0.327321		-0.115984	0.0138138	0.0211706	0.531763	0.513902	0.253414	-0.0183639	0.333066		0.258861	0.412266	0.292664	0.139646	0.264507	0.296721	0.904356	0.32702
	0.257089	0.214215	1.0631	1.33914	0.192694	0.308017	0.397687	0.451784		-0.113603	0.424786	0.083208	-0.128804	0.341841	0.0809946	0.150825	0.244927		0.256915	0.214064	1.06219	1.33816	0.192524	0.30774	0.397349	0.451369
	0.254028	0.792001	0.252686	0.185705	0.18952	0.190738	0.129718	0.134594		-0.110327	0.133319	0.156844	0.422392	0.380402	0.42928	0.590883	0.552964		0.253854	0.791298	0.252515	0.185556	0.189373	0.190579	0.129606	0.134474
	0.267292	0.23493	0.150321	0.288733	0.184841	0.21368	1.25917	0.816967		-0.120665	0.106605	0.569883	0.163519	0.358279	0.57253	0.00513418	-0.348097		0.267101	0.234757	0.150202	0.288474	0.184672	0.213505	1.25804	0.816222
	0.259042	0.412553	0.29286	0.139771	0.264744	0.296978	0.905151	0.327321		-0.115984	0.0138138	0.0211706	0.531763	0.513902	0.253414	-0.0183639	0.333066		0.258861	0.412266	0.292664	0.139646	0.264507	0.296721	0.904356	0.32702
	0.254028	0.792001	0.252686	0.185705	0.18952	0.190738	0.129718	0.134594		-0.110327	0.133319	0.156844	0.422392	0.380402	0.42928	0.590883	0.552964		0.253854	0.791298	0.252515	0.185556	0.189373	0.190579	0.129606	0.134474
	0.267292	0.23493	0.150321	0.288733	0.184841	0.21368	1.25917	0.816967		-0.120665	0.106605	0.569883	0.163519	0.358279	0.57253	0.00513418	-0.348097		0.267101	0.234757	0.150202	0.288474	0.184672	0.213505	1.25804	0.816222
	0.259042	0.412553	0.29286	0.139771	0.264744	0.296978	0.905151	0.327321		-0.115984	0.0138138	0.0211706	0.531763	0.513902	0.253414	-0.0183639	0.333066		0.258861	0.412266	0.292664	0.139646	0.264507	0.296721	0.904356	0.32702
	0.254028	0.792001	0.252686	0.185705	0.18952	0.190738	0.129718	0.134594		-0.110327	0.133319	0.156844	0.422392	0.380402	0.42928	0.590883	0.552964		0.253854	0.791298	0.252515	0.185556	0.189373	0.190579	0.129606	0.134474
	0.267292	0.23493	0.150321	0.288733	0.184841	0.21368	1.25917	0.816967		-0.120665	0.106605	0.569883	0.163519	0.358279	0.57253	0.00513418	-0.348097		0.267101	0.234757	0.150202	0.288474	0.184672	0.213505	1.25804	0.816222
	0.259042	0.412553	0.29286	0.139771	0.264744	0.296978	0.905151	0.327321		-0.115984	0.0138138	0.0211706	0.531763	0.513902	0.253414	-0.0183639	0.333066		0.258861	0.412266	0.292664	0.139646	0.264507	0.296721	0.904356	0.32702
	0.254028	0.792001	0.252686	0.185705	0.18952	0.190738	0.129718	0.134594		-0.110327	0.133319	0.156844	0.422392	0.380402	0.42928	0.590883	0.552964		0.253854	0.791298	0.252515	0.185556	0.189373	0.190579	0.129606	0.134474
	0.254478	0.237243	0.246609	0.389046	0.467613	0.452168	0.536647	0.236602		-0.116055	0.483052	0.22084	0.192357	0.395579	0.266862	0.0895023	0.296726		0.254304	0.237077	0.24638	0.388796	0.467276	0.451751	0.536159	0.236385
	0.267292	0.23493	0.150321	0.288733	0.184841	0.21368	1.25917	0.816967		-0.120665	0.106605	0.569883	0.163519	0.358279	0.57253	0.00513418	-0.348097		0.267101	0.234757	0.150202	0.288474	0.184672	0.213505	1.25804	0.816222
	0.259042	0.412553	0.29286	0.139771	0.264744	0.296978	0.905151	0.327321		-0.115984	0.0138138	0.0211706	0.531763	0.513902	0.253414	-0.0183639	0.333066		0.258861	0.412266	0.292664	0.139646	0.264507	0.296721	0.904356	0.32702
	0.254028	0.792001	0.252686	0.185705	0.18952	0.190738	0.129718	0.134594		-0.110327	0.133319	0.156844	0.422392	0.380402	0.42928	0.590883	0.552964		0.253854	0.791298	0.252515	0.185556	0.189373	0.190579	0.129606	0.134474
	0.267292	0.23493	0.150321	0.288733	0.184841	0.21368	1.25917	0.816967		-0.120665	0.106605	0.569883	0.163519	0.358279	0.57253	0.00513418	-0.348097		0.267101	0.234757	0.150202	0.288474	0.184672	0.213505	1.25804	0.816222
	0.259042	0.412553	0.29286	0.139771	0.264744	0.296978	0.905151	0.327321		-0.115984	0.0138138	0.0211706	0.531763	0.513902	0.253414	-0.0183639	0.333066		0.258861	0.412266	0.292664	0.139646	0.264507	0.296721	0.904356	0.32702
	0.254028	0.792001	0.252686	0.185705	0.18952	0.190738	0.129718	0.134594		-0.110327	0.133319	0.156844	0.422392	0.380402	0.42928	0.590883	0.552964		0.253854	0.791298	0.252515	0.185556	0.189373	0.190579	0.129606	0.134474
	0.267292	0.23493	0.150321	0.288733	0.184841	0.21368	1.25917	0.816967		-0.120665	0.106605	0.569883	0.163519	0.358279	0.57253	0.00513418	-0.348097		0.267101	0.234757	0.150202	0.288474	0.184672	0.213505	1.25804	0.816222
	0.259042	0.412553	0.29286	0.139771	0.264744	0.296978	0.905151	0.327321		-0.115984	0.0138138	0.0211706	0.531763	0.513902	0.253414	-0.0183639	0.333066		0.258861	0.412266	0.292664	0.139646	0.264507	0.296721	0.904356	0.32702
	0.254028	0.792001	0.252686	0.185705	0.18952	0.190738	0.129718	0.134594		-0.110327	0.133319	0.156844	0.422392	0.380402	0.42928	0.590883	0.552964		0.253854	0.791298	0.252515	0.185556	0.189373	0.190579	0.129606	0.134474
	0.267292	0.23493	0.150321	0.288733	0.184841	0.21368	1.25917	0.816967		-0.120665	0.106605	0.569883	0.163519	0.358279	0.57253	0.00513418	-0.348097		0.267101	0.234757	0.150202	0.288474	0.184672	0.213505	1.25804	0.816222
	0.259042	0.412553	0.29286	0.139771	0.264744	0.296978	0.905151	0.327321		-0.115984	0.0138138	0.0211706	0.531763	0.513902	0.253414	-0.0183639	0.333066		0.258861	0.412266	0.292664	0.139646	0.264507	0.296721	0.904356	0.32702
	0.259042	0.412553	0.29286	0.139771	0.264744	0.296978	0.905151	0.327321		-0.115984	0.0138138	0.0211706	0.531763	0.513902	0.253414	-0.0183639	0.333066		0.258861	0.412266	0.292664	0.139646	0.264507	0.296721	0.904356	0.32702
	0.254028	0.792001	0.252686	0.185705	0.18952	0.190738	0.129718	0.134594		-0.110327	0.133319	0.156844	0.422392	0.380402	0.42928	0.590883	0.552964		0.253854	0.791298	0.252515	0.185556	0.189373	0.190579	0.129606	0.134474
	0.267292	0.23493	0.150321	0.288733	0.184841	0.21368	1.25917	0.816967		-0.120665	0.106605	0.569883	0.163519	0.358279	0.57253	0.00513418	-0.348097		0.267101	0.234757	0.150202	0.288474	0.184672	0.213505	1.25804	0.816222
	0.259042	0.412553	0.29286	0.139771	0.264744	0.296978	0.905151	0.327321		-0.115984	0.0138138	0.0211706	0.531763	0.513902	0.253414	-0.0183639	0.333066		0.258861	0.412266	0.292664	0.139646	0.264507	0.296721	0.904356	0.32702
	0.254028	0.792001	0.252686	0.185705	0.18952	0.190738	0.129718	0.134594		-0.110327	0.133319	0.156844	0.422392	0.380402	0.42928	0.590883	0.552964		0.253854	0.791298	0.252515	0.185556	0.189373	0.190579	0.129606	0.134474
	0.267292	0.23493	0.150321	0.288733	0.184841	0.21368	1.25917	0.816967		-0.120665	0.106605	0.569883	0.163519	0.358279	0.57253	0.00513418	-0.348097		0.267101	0.234757	0.150202	0.288474	0.184672	0.213505	1.25804	0.816222
	0.259042	0.412553	0.29286	0.139771	0.264744	0.296978	0.905151	0.327321		-0.115984	0.0138138	0.0211706	0.531763	0.513902	0.253414	-0.0183639	0.333066		0.258861	0.412266	0.292664	0.139646	0.264507	0.296721	0.904356	0.32702
	0.254028	0.792001	0.252686	0.185705	0.18952	0.190738	0.129718	0.134594		-0.110327	0.133319	0.156844	0.422392	0.380402	0.42928	0.590883	0.552964		0.253854	0.791298	0.252515	0.185556	0.189373	0.190579	0.129606	0.134474
	0.267292	0.23493	0.150321	0.288733	0.184841	0.21368	1.25917	0.816967		-0.120665	0.106605	0.569883	0.163519	0.358279	0.57253	0.00513418	-0.348097		0.267101	0.234757	0.150202	0.288474	0.184672	0.213505	1.25804	0.816222
	0.259042	0.412553	0.29286	0.139771	0.264744	0.296978	0.905151	0.327321		-0.115984	0.0138138	0.0211706	0.531763	0.513902	0.253414	-0.0183639	0.333066		0.258861	0.412266	0.292664	0.139646	0.264507	0.296721	0.904356	0.32702
RMSD																		RMSE
	0.504572	0.479743	0.334524	0.684835	0.7774	0.5436	0.538881	0.836514											0.504395	0.479572	0.3344	0.684641	0.777084	0.54335	0.538641	0.836138
	0.504011	0.889944	0.502678	0.430935	0.435339	0.436735	0.360164	0.366871											0.503839	0.889549	0.502509	0.430762	0.43517	0.436553	0.360008	0.366707
	0.504011	0.889944	0.502678	0.430935	0.435339	0.436735	0.360164	0.366871											0.503839	0.889549	0.502509	0.430762	0.43517	0.436553	0.360008	0.366707
	0.517003	0.484695	0.387712	0.537339	0.429931	0.462255	1.12213	0.903862											0.516818	0.484517	0.387559	0.537098	0.429734	0.462066	1.12162	0.90345
	0.508961	0.642303	0.541165	0.373859	0.514533	0.544957	0.951394	0.572119											0.508784	0.642079	0.540984	0.373692	0.514303	0.544721	0.950977	0.571856
	0.504011	0.889944	0.502678	0.430935	0.435339	0.436735	0.360164	0.366871											0.503839	0.889549	0.502509	0.430762	0.43517	0.436553	0.360008	0.366707
	0.517003	0.484695	0.387712	0.537339	0.429931	0.462255	1.12213	0.903862											0.516818	0.484517	0.387559	0.537098	0.429734	0.462066	1.12162	0.90345
	0.508961	0.642303	0.541165	0.373859	0.514533	0.544957	0.951394	0.572119											0.508784	0.642079	0.540984	0.373692	0.514303	0.544721	0.950977	0.571856
	0.504011	0.889944	0.502678	0.430935	0.435339	0.436735	0.360164	0.366871											0.503839	0.889549	0.502509	0.430762	0.43517	0.436553	0.360008	0.366707
	0.517003	0.484695	0.387712	0.537339	0.429931	0.462255	1.12213	0.903862											0.516818	0.484517	0.387559	0.537098	0.429734	0.462066	1.12162	0.90345
	0.508961	0.642303	0.541165	0.373859	0.514533	0.544957	0.951394	0.572119											0.508784	0.642079	0.540984	0.373692	0.514303	0.544721	0.950977	0.571856
	0.504011	0.889944	0.502678	0.430935	0.435339	0.436735	0.360164	0.366871											0.503839	0.889549	0.502509	0.430762	0.43517	0.436553	0.360008	0.366707
	0.508766	0.494685	0.553985	0.658562	0.377231	1.00602	2.07548	1.80137											0.508595	0.494514	0.553814	0.65834	0.377063	1.00579	2.07454	1.8006
	0.517003	0.484695	0.387712	0.537339	0.429931	0.462255	1.12213	0.903862											0.516818	0.484517	0.387559	0.537098	0.429734	0.462066	1.12162	0.90345
	0.508961	0.642303	0.541165	0.373859	0.514533	0.544957	0.951394	0.572119											0.508784	0.642079	0.540984	0.373692	0.514303	0.544721	0.950977	0.571856
	0.504011	0.889944	0.502678	0.430935	0.435339	0.436735	0.360164	0.366871											0.503839	0.889549	0.502509	0.430762	0.43517	0.436553	0.360008	0.366707
	0.517003	0.484695	0.387712	0.537339	0.429931	0.462255	1.12213	0.903862											0.516818	0.484517	0.387559	0.537098	0.429734	0.462066	1.12162	0.90345
	0.508961	0.642303	0.541165	0.373859	0.514533	0.544957	0.951394	0.572119											0.508784	0.642079	0.540984	0.373692	0.514303	0.544721	0.950977	0.571856
	0.504011	0.889944	0.502678	0.430935	0.435339	0.436735	0.360164	0.366871											0.503839	0.889549	0.502509	0.430762	0.43517	0.436553	0.360008	0.366707
	0.517003	0.484695	0.387712	0.537339	0.429931	0.462255	1.12213	0.903862											0.516818	0.484517	0.387559	0.537098	0.429734	0.462066	1.12162	0.90345
	0.508961	0.642303	0.541165	0.373859	0.514533	0.544957	0.951394	0.572119											0.508784	0.642079	0.540984	0.373692	0.514303	0.544721	0.950977	0.571856
	0.504011	0.889944	0.502678	0.430935	0.435339	0.436735	0.360164	0.366871											0.503839	0.889549	0.502509	0.430762	0.43517	0.436553	0.360008	0.366707
	0.517003	0.484695	0.387712	0.537339	0.429931	0.462255	1.12213	0.903862											0.516818	0.484517	0.387559	0.537098	0.429734	0.462066	1.12162	0.90345
	0.507071	0.502473	0.481432	0.473605	0.414117	0.442313	0.468389	0.375727											0.5069	0.502299	0.481269	0.473389	0.41393	0.442109	0.468184	0.375554
	0.508961	0.642303	0.541165	0.373859	0.514533	0.544957	0.951394	0.572119											0.508784	0.642079	0.540984	0.373692	0.514303	0.544721	0.950977	0.571856
	0.504011	0.889944	0.502678	0.430935	0.435339	0.436735	0.360164	0.366871											0.503839	0.889549	0.502509	0.430762	0.43517	0.436553	0.360008	0.366707
	0.517003	0.484695	0.387712	0.537339	0.429931	0.462255	1.12213	0.903862											0.516818	0.484517	0.387559	0.537098	0.429734	0.462066	1.12162	0.90345
	0.508961	0.642303	0.541165	0.373859	0.514533	0.544957	0.951394	0.572119											0.508784	0.642079	0.540984	0.373692	0.514303	0.544721	0.950977	0.571856
	0.504011	0.889944	0.502678	0.430935	0.435339	0.436735	0.360164	0.366871											0.503839	0.889549	0.502509	0.430762	0.43517	0.436553	0.360008	0.366707
	0.517003	0.484695	0.387712	0.537339	0.429931	0.462255	1.12213	0.903862											0.516818	0.484517	0.387559	0.537098	0.429734	0.462066	1.12162	0.90345
	0.508961	0.642303	0.541165	0.373859	0.514533	0.544957	0.951394	0.572119											0.508784	0.642079	0.540984	0.373692	0.514303	0.544721	0.950977	0.571856
	0.504011	0.889944	0.502678	0.430935	0.435339	0.436735	0.360164	0.366871											0.503839	0.889549	0.502509	0.430762	0.43517	0.436553	0.360008	0.366707
	0.517003	0.484695	0.387712	0.537339	0.429931	0.462255	1.12213	0.903862											0.516818	0.484517	0.387559	0.537098	0.429734	0.462066	1.12162	0.90345
	0.508961	0.642303	0.541165	0.373859	0.514533	0.544957	0.951394	0.572119											0.508784	0.642079	0.540984	0.373692	0.514303	0.544721	0.950977	0.571856
	0.506494	0.514543	0.505016	0.374753	0.93234	0.864983	0.786291	1.08908											0.506322	0.514407	0.50485	0.374583	0.931922	0.86461	0.785932	1.08861
	0.504011	0.889944	0.502678	0.430935	0.435339	0.436735	0.360164	0.366871											0.503839	0.889549	0.502509	0.430762	0.43517	0.436553	0.360008	0.366707
	0.517003	0.484695	0.387712	0.537339	0.429931	0.462255	1.12213	0.903862											0.516818	0.484517	0.387559	0.537098	0.429734	0.462066	1.12162	0.90345
	0.508961	0.642303	0.541165	0.373859	0.514533	0.544957	0.951394	0.572119											0.508784	0.642079	0.540984	0.373692	0.514303	0.544721	0.950977	0.571856
	0.504011	0.889944	0.502678	0.430935	0.435339	0.436735	0.360164	0.366871											0.503839	0.889549	0.502509	0.430762	0.43517	0.436553	0.360008	0.366707
	0.517003	0.484695	0.387712	0.537339	0.429931	0.462255	1.12213	0.903862											0.516818	0.484517	0.387559	0.537098	0.429734	0.462066	1.12162	0.90345
	0.508961	0.642303	0.541165	0.373859	0.514533	0.544957	0.951394	0.572119											0.508784	0.642079	0.540984	0.373692	0.514303	0.544721	0.950977	0.571856
	0.504011	0.889944	0.502678	0.430935	0.435339	0.436735	0.360164	0.366871											0.503839	0.889549	0.502509	0.430762	0.43517	0.436553	0.360008	0.366707
	0.517003	0.484695	0.387712	0.537339	0.429931	0.462255	1.12213	0.903862											0.516818	0.484517	0.387559	0.537098	0.429734	0.462066	1.12162	0.90345
	0.508961	0.642303	0.541165	0.373859	0.514533	0.544957	0.951394	0.572119											0.508784	0.642079	0.540984	0.373692	0.514303	0.544721	0.950977	0.571856
	0.504011	0.889944	0.502678	0.430935	0.435339	0.436735	0.360164	0.366871											0.503839	0.889549	0.502509	0.430762	0.43517	0.436553	0.360008	0.366707
	0.510624	0.500037	0.472175	0.457683	0.365679	0.453988	0.47112	0.346687											0.51045	0.499854	0.47202	0.457504	0.36551	0.453785	0.470908	0.346528
	0.517003	0.484695	0.387712	0.537339	0.429931	0.462255	1.12213	0.903862											0.516818	0.484517	0.387559	0.537098	0.429734	0.462066	1.12162	0.90345
	0.508961	0.642303	0.541165	0.373859	0.514533	0.544957	0.951394	0.572119											0.508784	0.642079	0.540984	0.373692	0.514303	0.544721	0.950977	0.571856
	0.504011	0.889944	0.502678	0.430935	0.435339	0.436735	0.360164	0.366871											0.503839	0.889549	0.502509	0.430762	0.43517	0.436553	0.360008	0.366707
	0.517003	0.484695	0.387712	0.537339	0.429931	0.462255	1.12213	0.903862											0.516818	0.484517	0.387559	0.537098	0.429734	0.462066	1.12162	0.90345
	0.508961	0.642303	0.541165	0.373859	0.514533	0.544957	0.951394	0.572119											0.508784	0.642079	0.540984	0.373692	0.514303	0.544721	0.950977	0.571856
	0.504011	0.889944	0.502678	0.430935	0.435339	0.436735	0.360164	0.366871											0.503839	0.889549	0.502509	0.430762	0.43517	0.436553	0.360008	0.366707
	0.517003	0.484695	0.387712	0.537339	0.429931	0.462255	1.12213	0.903862											0.516818	0.484517	0.387559	0.537098	0.429734	0.462066	1.12162	0.90345
	0.508961	0.642303	0.541165	0.373859	0.514533	0.544957	0.951394	0.572119											0.508784	0.642079	0.540984	0.373692	0.514303	0.544721	0.950977	0.571856
	0.504011	0.889944	0.502678	0.430935	0.435339	0.436735	0.360164	0.366871											0.503839	0.889549	0.502509	0.430762	0.43517	0.436553	0.360008	0.366707
	0.517003	0.484695	0.387712	0.537339	0.429931	0.462255	1.12213	0.903862											0.516818	0.484517	0.387559	0.537098	0.429734	0.462066	1.12162	0.90345
	0.503514	1.03457	0.551165	0.491818	0.35343	0.689656	0.712542	0.568051											0.503342	1.03415	0.550982	0.491652	0.353291	0.689347	0.712221	0.567791
	0.508961	0.642303	0.541165	0.373859	0.514533	0.544957	0.951394	0.572119											0.508784	0.642079	0.540984	0.373692	0.514303	0.544721	0.950977	0.571856
	0.504011	0.889944	0.502678	0.430935	0.435339	0.436735	0.360164	0.366871											0.503839	0.889549	0.502509	0.430762	0.43517	0.436553	0.360008	0.366707
	0.517003	0.484695	0.387712	0.537339	0.429931	0.462255	1.12213	0.903862											0.516818	0.484517	0.387559	0.537098	0.429734	0.462066	1.12162	0.90345
	0.508961	0.642303	0.541165	0.373859	0.514533	0.544957	0.951394	0.572119											0.508784	0.642079	0.540984	0.373692	0.514303	0.544721	0.950977	0.571856
	0.504011	0.889944	0.502678	0.430935	0.435339	0.436735	0.360164	0.366871											0.503839	0.889549	0.502509	0.430762	0.43517	0.436553	0.360008	0.366707
	0.517003	0.484695	0.387712	0.537339	0.429931	0.462255	1.12213	0.903862											0.516818	0.484517	0.387559	0.537098	0.429734	0.462066	1.12162	0.90345
	0.508961	0.642303	0.541165	0.373859	0.514533	0.544957	0.951394	0.572119											0.508784	0.642079	0.540984	0.373692	0.514303	0.544721	0.950977	0.571856
	0.504011	0.889944	0.502678	0.430935	0.435339	0.436735	0.360164	0.366871											0.503839	0.889549	0.502509	0.430762	0.43517	0.436553	0.360008	0.366707
	0.517003	0.484695	0.387712	0.537339	0.429931	0.462255	1.12213	0.903862											0.516818	0.484517	0.387559	0.537098	0.429734	0.462066	1.12162	0.90345
	0.508961	0.642303	0.541165	0.373859	0.514533	0.544957	0.951394	0.572119											0.508784	0.642079	0.540984	0.373692	0.514303	0.544721	0.950977	0.571856
	0.507039	0.462834	1.03107	1.15721	0.438969	0.554993	0.630624	0.672149											0.506867	0.462671	1.03062	1.15679	0.438775	0.554743	0.630356	0.67184
	0.504011	0.889944	0.502678	0.430935	0.435339	0.436735	0.360164	0.366871											0.503839	0.889549	0.502509	0.430762	0.43517	0.436553	0.360008	0.366707
	0.517003	0.484695	0.387712	0.537339	0.429931	0.462255	1.12213	0.903862											0.516818	0.484517	0.387559	0.537098	0.429734	0.462066	1.12162	0.90345
	0.508961	0.642303	0.541165	0.373859	0.514533	0.544957	0.951394	0.572119											0.508784	0.642079	0.540984	0.373692	0.514303	0.544721	0.950977	0.571856
	0.504011	0.889944	0.502678	0.430935	0.435339	0.436735	0.360164	0.366871											0.503839	0.889549	0.502509	0.430762	0.43517	0.436553	0.360008	0.366707
	0.517003	0.484695	0.387712	0.537339	0.429931	0.462255	1.12213	0.903862											0.516818	0.484517	0.387559	0.537098	0.429734	0.462066	1.12162	0.90345
	0.508961	0.642303	0.541165	0.373859	0.514533	0.544957	0.951394	0.572119											0.508784	0.642079	0.540984	0.373692	0.514303	0.544721	0.950977	0.571856
	0.504011	0.889944	0.502678	0.430935	0.435339	0.436735	0.360164	0.366871											0.503839	0.889549	0.502509	0.430762	0.43517	0.436553	0.360008	0.366707
	0.517003	0.484695	0.387712	0.537339	0.429931	0.462255	1.12213	0.903862											0.516818	0.484517	0.387559	0.537098	0.429734	0.462066	1.12162	0.90345
	0.508961	0.642303	0.541165	0.373859	0.514533	0.544957	0.951394	0.572119											0.508784	0.642079	0.540984	0.373692	0.514303	0.544721	0.950977	0.571856
	0.504011	0.889944	0.502678	0.430935	0.435339	0.436735	0.360164	0.366871											0.503839	0.889549	0.502509	0.430762	0.43517	0.436553	0.360008	0.366707
	0.504458	0.487076	0.496597	0.623735	0.683822	0.672434	0.732562	0.486417											0.504286	0.486906	0.496367	0.623535	0.683576	0.672124	0.732229	0.486194
	0.517003	0.484695	0.387712	0.537339	0.429931	0.462255	1.12213	0.903862											0.516818	0.484517	0.387559	0.537098	0.429734	0.462066	1.12162	0.90345
	0.508961	0.642303	0.541165	0.373859	0.514533	0.544957	0.951394	0.572119											0.508784	0.642079	0.540984	0.373692	0.514303	0.544721	0.950977	0.571856
	0.504011	0.889944	0.502678	0.430935	0.435339	0.436735	0.360164	0.366871											0.503839	0.889549	0.502509	0.430762	0.43517	0.436553	0.360008	0.366707
	0.517003	0.484695	0.387712	0.537339	0.429931	0.462255	1.12213	0.903862											0.516818	0.484517	0.387559	0.537098	0.429734	0.462066	1.12162	0.90345
	0.508961	0.642303	0.541165	0.373859	0.514533	0.544957	0.951394	0.572119											0.508784	0.642079	0.540984	0.373692	0.514303	0.544721	0.950977	0.571856
	0.504011	0.889944	0.502678	0.430935	0.435339	0.436735	0.360164	0.366871											0.503839	0.889549	0.502509	0.430762	0.43517	0.436553	0.360008	0.366707
	0.517003	0.484695	0.387712	0.537339	0.429931	0.462255	1.12213	0.903862											0.516818	0.484517	0.387559	0.537098	0.429734	0.462066	1.12162	0.90345
	0.508961	0.642303	0.541165	0.373859	0.514533	0.544957	0.951394	0.572119											0.508784	0.642079	0.540984	0.373692	0.514303	0.544721	0.950977	0.571856
	0.504011	0.889944	0.502678	0.430935	0.435339	0.436735	0.360164	0.366871											0.503839	0.889549	0.502509	0.430762	0.43517	0.436553	0.360008	0.366707
	0.517003	0.484695	0.387712	0.537339	0.429931	0.462255	1.12213	0.903862											0.516818	0.484517	0.387559	0.537098	0.429734	0.462066	1.12162	0.90345
	0.508961	0.642303	0.541165	0.373859	0.514533	0.544957	0.951394	0.572119											0.508784	0.642079	0.540984	0.373692	0.514303	0.544721	0.950977	0.571856
	0.508961	0.642303	0.541165	0.373859	0.514533	0.544957	0.951394	0.572119											0.508784	0.642079	0.540984	0.373692	0.514303	0.544721	0.950977	0.571856
	0.504011	0.889944	0.502678	0.430935	0.435339	0.436735	0.360164	0.366871											0.503839	0.889549	0.502509	0.430762	0.43517	0.436553	0.360008	0.366707
	0.517003	0.484695	0.387712	0.537339	0.429931	0.462255	1.12213	0.903862											0.516818	0.484517	0.387559	0.537098	0.429734	0.462066	1.12162	0.90345
	0.508961	0.642303	0.541165	0.373859	0.514533	0.544957	0.951394	0.572119											0.508784	0.642079	0.540984	0.373692	0.514303	0.544721	0.950977	0.571856
	0.504011	0.889944	0.502678	0.430935	0.435339	0.436735	0.360164	0.366871											0.503839	0.889549	0.502509	0.430762	0.43517	0.436553	0.360008	0.366707
	0.517003	0.484695	0.387712	0.537339	0.429931	0.462255	1.12213	0.903862											0.516818	0.484517	0.387559	0.537098	0.429734	0.462066	1.12162	0.90345
	0.508961	0.642303	0.541165	0.373859	0.514533	0.544957	0.951394	0.572119											0.508784	0.642079	0.540984	0.373692	0.514303	0.544721	0.950977	0.571856
	0.504011	0.889944	0.502678	0.430935	0.435339	0.436735	0.360164	0.366871											0.503839	0.889549	0.502509	0.430762	0.43517	0.436553	0.360008	0.366707
	0.517003	0.484695	0.387712	0.537339	0.429931	0.462255	1.12213	0.903862											0.516818	0.484517	0.387559	0.537098	0.429734	0.462066	1.12162	0.90345
	0.508961	0.642303	0.541165	0.373859	0.514533	0.544957	0.951394	0.572119											0.508784	0.642079	0.540984	0.373692	0.514303	0.544721	0.950977	0.571856

## Sheet: S6-RF fits
MSD	12 Trees	25 Trees	50 Trees	100 Trees	200 Trees	400 Trees	800 Trees	R	12 Trees	25 Trees	50 Trees	100 Trees	200 Trees	400 Trees	800 Trees	MSE	12 Trees	25 Trees	50 Trees	100 Trees	200 Trees	400 Trees	800 Trees
	0.132549	0.121267	0.112418	0.114916	0.116439	0.121054	0.117127		0.648883	0.737162	0.744618	0.747012	0.74919	0.728226	0.740933		0.132441	0.121171	0.112327	0.114823	0.116346	0.120957	0.117033
	0.14613	0.130752	0.135205	0.128708	0.140062	0.138164	0.137918		0.690057	0.756376	0.729366	0.77457	0.714604	0.725208	0.73121		0.146019	0.130653	0.135101	0.128611	0.139954	0.138058	0.137813
	0.157534	0.136743	0.142961	0.14102	0.145028	0.144259	0.143307		0.650118	0.771796	0.726887	0.73148	0.709698	0.716198	0.719059		0.157417	0.136641	0.142853	0.140913	0.144918	0.144149	0.143198
	0.130666	0.14629	0.134743	0.143492	0.146134	0.141942	0.138986		0.744959	0.706116	0.750621	0.732267	0.720664	0.732547	0.746223		0.130566	0.14618	0.13464	0.143385	0.146026	0.141836	0.138882
	0.135282	0.129606	0.12451	0.123909	0.124072	0.124177	0.123486		0.606358	0.709168	0.700208	0.723609	0.707081	0.721802	0.720427		0.135169	0.129504	0.124408	0.123809	0.123971	0.124077	0.123387
	0.152025	0.13929	0.142364	0.145025	0.145768	0.13893	0.135696		0.697657	0.711166	0.750034	0.702771	0.707029	0.743608	0.752486		0.151913	0.139183	0.142258	0.144915	0.145658	0.138825	0.135592
	0.146525	0.157595	0.150547	0.141855	0.147604	0.146476	0.146431		0.721041	0.6503	0.710691	0.735521	0.707774	0.72154	0.720656		0.146416	0.157477	0.150435	0.141749	0.147494	0.146367	0.146321
	0.105699	0.13144	0.141848	0.126245	0.137044	0.131934	0.136022		0.814375	0.724159	0.707462	0.753205	0.710179	0.734197	0.721233		0.105614	0.131337	0.141739	0.126147	0.136938	0.131831	0.135917
	0.154965	0.138315	0.137756	0.126766	0.136027	0.135027	0.133582		0.683057	0.69325	0.718988	0.741778	0.709252	0.709998	0.721664		0.154852	0.138209	0.137651	0.126667	0.135922	0.134921	0.133479
	0.125306	0.128711	0.129596	0.121272	0.117014	0.121257	0.119977		0.685477	0.680885	0.681585	0.720567	0.711053	0.709608	0.723167		0.125204	0.128607	0.129492	0.121175	0.116918	0.121159	0.119881
	0.128269	0.121618	0.125766	0.129148	0.137247	0.125824	0.12977		0.766929	0.761905	0.720228	0.745352	0.716348	0.74307	0.737117		0.128173	0.121524	0.125665	0.129049	0.137141	0.125725	0.129669
	0.132933	0.125792	0.126327	0.128685	0.129567	0.130836	0.127382		0.657793	0.696205	0.688295	0.721164	0.71722	0.71282	0.721167		0.132826	0.125692	0.126225	0.128584	0.129466	0.130734	0.127282
	0.136847	0.158128	0.145032	0.142612	0.14793	0.145243	0.144031		0.728357	0.646271	0.708381	0.728181	0.697219	0.678563	0.694879		0.136744	0.15801	0.144921	0.142505	0.147818	0.145131	0.143921
	0.143437	0.143733	0.144219	0.144398	0.140423	0.142231	0.14382		0.66713	0.766444	0.71623	0.701592	0.715948	0.704159	0.708926		0.143325	0.143627	0.144112	0.144289	0.140316	0.142122	0.143711
	0.133249	0.125971	0.104914	0.102322	0.108064	0.109759	0.107126		0.677959	0.684269	0.744825	0.760006	0.740303	0.728382	0.744724		0.133144	0.125869	0.104826	0.102237	0.107974	0.109668	0.107037
	0.139306	0.16031	0.147466	0.144056	0.143474	0.144334	0.146977		0.700245	0.66427	0.70421	0.701683	0.697026	0.704465	0.697154		0.139199	0.160193	0.147355	0.143947	0.143365	0.144225	0.146867
	0.15438	0.150488	0.142176	0.144687	0.142784	0.142353	0.144055		0.58136	0.715235	0.712212	0.677046	0.688713	0.705918	0.694763		0.154259	0.150376	0.142067	0.144575	0.142674	0.142244	0.143945
	0.14857	0.156021	0.135533	0.154483	0.154773	0.151221	0.15126		0.693078	0.655159	0.743043	0.708667	0.675788	0.700987	0.700791		0.148459	0.155905	0.135429	0.154372	0.154658	0.151109	0.151147
	0.172576	0.144868	0.153283	0.150074	0.148519	0.147906	0.147881		0.589339	0.754112	0.675356	0.686881	0.689453	0.699473	0.690738		0.17245	0.144762	0.153168	0.14996	0.148407	0.147794	0.147768
	0.130087	0.139091	0.137356	0.136029	0.137326	0.13669	0.139221		0.772662	0.679937	0.736067	0.714703	0.73207	0.716177	0.707457		0.12999	0.138981	0.137253	0.135924	0.137221	0.136585	0.139114
	0.187876	0.161238	0.162478	0.159483	0.162375	0.155977	0.158356		0.588376	0.689289	0.709285	0.725589	0.696778	0.713968	0.705362		0.187744	0.161121	0.16236	0.159367	0.162256	0.155862	0.15824
	0.11794	0.121917	0.113052	0.130772	0.131779	0.134304	0.131463		0.746284	0.736814	0.772571	0.726976	0.722208	0.699055	0.709305		0.117847	0.12182	0.112961	0.13067	0.131677	0.134199	0.13136
	0.143703	0.157823	0.143473	0.149119	0.152267	0.141498	0.145333		0.604998	0.671753	0.712037	0.708928	0.702337	0.736171	0.730918		0.143588	0.157706	0.143363	0.149007	0.152154	0.141392	0.145224
	0.148151	0.1418	0.152371	0.149712	0.149947	0.148024	0.145884		0.652702	0.714014	0.707225	0.699857	0.689184	0.706933	0.717107		0.148037	0.141691	0.152257	0.149599	0.149833	0.147911	0.145774
	0.174411	0.158392	0.136073	0.129356	0.14866	0.146116	0.145818		0.632142	0.703806	0.724513	0.776859	0.700228	0.698851	0.713824		0.174288	0.158278	0.13597	0.129257	0.148548	0.146006	0.145708
	0.152504	0.134126	0.159829	0.148234	0.14687	0.149248	0.151125		0.68377	0.765827	0.659559	0.715143	0.709294	0.697009	0.707681		0.152392	0.134024	0.159711	0.148124	0.146759	0.149135	0.151013
	0.105882	0.10487	0.100307	0.09552	0.102238	0.0961745	0.100266		0.678129	0.697933	0.720438	0.735822	0.710731	0.738521	0.715345		0.105788	0.104778	0.10022	0.0954361	0.102149	0.0960903	0.100178
	0.12732	0.123811	0.124721	0.120996	0.119319	0.120159	0.119114		0.722969	0.730983	0.699487	0.722781	0.706568	0.711936	0.716763		0.127222	0.123714	0.124621	0.120899	0.119222	0.120062	0.119017
	0.124902	0.130122	0.126846	0.132965	0.131729	0.130057	0.128618		0.735799	0.728669	0.706352	0.711563	0.73279	0.739538	0.732455		0.124803	0.130021	0.126743	0.132861	0.131627	0.129956	0.128518
	0.113674	0.138195	0.126366	0.120971	0.123098	0.123363	0.127303		0.726301	0.662151	0.739215	0.752818	0.743265	0.74134	0.725372		0.113582	0.138086	0.126267	0.120875	0.123001	0.123266	0.127202
	0.11837	0.12494	0.131755	0.137042	0.13347	0.134902	0.135139		0.698639	0.737336	0.722634	0.715129	0.724564	0.709618	0.717556		0.118271	0.124841	0.131652	0.136936	0.133367	0.134798	0.135034
	0.153469	0.139669	0.147304	0.145301	0.14756	0.146712	0.142781		0.680491	0.731443	0.721477	0.731574	0.714992	0.717542	0.716839		0.153358	0.139564	0.147195	0.145193	0.14745	0.146603	0.142673
	0.14764	0.123	0.133066	0.139047	0.140014	0.135026	0.136543		0.755438	0.774843	0.7413	0.737527	0.729232	0.73529	0.741315		0.147532	0.122905	0.132965	0.138942	0.139908	0.134923	0.136439
	0.128736	0.132171	0.122538	0.131134	0.1286	0.125919	0.126054		0.716628	0.733462	0.740998	0.71292	0.711834	0.732101	0.727384		0.128633	0.132069	0.122441	0.131032	0.128498	0.125819	0.125954
	0.121052	0.126176	0.138905	0.125437	0.129883	0.128986	0.125866		0.742093	0.683419	0.694357	0.752691	0.728083	0.733818	0.743325		0.120956	0.126074	0.138799	0.12534	0.129782	0.128886	0.125768
	0.110368	0.116911	0.142274	0.12433	0.129788	0.127057	0.126094		0.797084	0.751094	0.676286	0.73847	0.715846	0.725659	0.721579		0.110281	0.116818	0.142166	0.124231	0.129686	0.126957	0.125993
	0.147629	0.147487	0.146032	0.153121	0.145987	0.147281	0.146489		0.705708	0.684485	0.722248	0.663729	0.717224	0.709056	0.713712		0.147519	0.147376	0.145924	0.153006	0.145878	0.14717	0.146379
	0.144861	0.161928	0.142956	0.156868	0.155053	0.148668	0.143557		0.715032	0.657721	0.709074	0.698775	0.680153	0.710486	0.716207		0.144752	0.161811	0.142847	0.156753	0.154938	0.148557	0.143448
	0.174971	0.14182	0.139044	0.160933	0.148074	0.155334	0.148015		0.494165	0.733026	0.747747	0.648584	0.707137	0.675131	0.712752		0.174838	0.141712	0.13894	0.160813	0.147964	0.155218	0.147905
	0.151974	0.14915	0.148015	0.144329	0.152393	0.153486	0.150906		0.694064	0.730815	0.698825	0.695372	0.681424	0.693461	0.699148		0.15186	0.149039	0.147902	0.144219	0.152278	0.153371	0.150793
	0.149895	0.151958	0.147	0.145129	0.148714	0.151932	0.147211		0.706444	0.650991	0.685232	0.711506	0.704734	0.702238	0.708649		0.149783	0.151841	0.146887	0.14502	0.148602	0.151819	0.1471
	0.16361	0.132966	0.136767	0.147826	0.155754	0.148599	0.150902		0.629466	0.7026	0.724565	0.714377	0.6552	0.691914	0.688341		0.163487	0.13286	0.136662	0.147715	0.155636	0.148487	0.150788
	0.118916	0.132276	0.124401	0.11808	0.121918	0.12542	0.122563		0.754692	0.746047	0.723608	0.761356	0.731606	0.718357	0.738175		0.118823	0.132178	0.124302	0.117987	0.12182	0.125321	0.122466
	0.142477	0.161319	0.162169	0.148563	0.14334	0.144039	0.145981		0.706771	0.691932	0.64244	0.698614	0.71894	0.713324	0.715686		0.142369	0.161203	0.162048	0.148452	0.143231	0.143929	0.145872
	0.137047	0.135796	0.144971	0.149498	0.147379	0.151274	0.151319		0.728593	0.733934	0.703041	0.709549	0.698618	0.684611	0.677908		0.136942	0.135693	0.144861	0.149388	0.147268	0.151161	0.151205
	0.163621	0.15803	0.155663	0.162914	0.163876	0.155035	0.154802		0.639301	0.707481	0.685871	0.682566	0.671199	0.701683	0.699351		0.163502	0.157916	0.155548	0.162795	0.163757	0.154921	0.154688
	0.140016	0.131556	0.134894	0.125881	0.13166	0.13058	0.127396		0.651143	0.684736	0.700819	0.716204	0.72809	0.70248	0.721609		0.139906	0.131451	0.134789	0.125781	0.131559	0.130477	0.127296
	0.10921	0.103864	0.117965	0.11742	0.10927	0.111995	0.113499		0.757661	0.760585	0.650475	0.699098	0.726159	0.730163	0.714046		0.10912	0.103778	0.117863	0.117322	0.109178	0.111902	0.113404
	0.133534	0.133533	0.153711	0.145	0.140787	0.140578	0.141547		0.713862	0.722877	0.671233	0.670157	0.703461	0.711071	0.712598		0.133432	0.133429	0.153595	0.144888	0.140678	0.140471	0.141439
	0.113145	0.132864	0.12586	0.119523	0.131026	0.127385	0.128349		0.761695	0.7605	0.733298	0.76745	0.727032	0.738449	0.741449		0.113054	0.132765	0.125761	0.119429	0.130925	0.127286	0.12825
	0.13246	0.124846	0.132436	0.1283	0.130165	0.129123	0.129203		0.703694	0.730698	0.718728	0.73104	0.712184	0.71796	0.709357		0.132358	0.124748	0.132334	0.1282	0.130063	0.129022	0.129102
	0.139376	0.141038	0.14125	0.147767	0.137704	0.147148	0.143822		0.735966	0.71557	0.739202	0.663286	0.736728	0.703065	0.717994		0.139272	0.140932	0.141144	0.147653	0.137599	0.147037	0.143713
	0.127584	0.134459	0.129228	0.11738	0.121963	0.118303	0.118986		0.66352	0.666599	0.696802	0.717469	0.705635	0.727569	0.715482		0.12748	0.134352	0.129126	0.117284	0.121863	0.118207	0.118889
	0.162532	0.131484	0.153569	0.152662	0.148336	0.154877	0.152141		0.690335	0.781111	0.733042	0.739407	0.727434	0.720686	0.738386		0.162415	0.131385	0.153458	0.152551	0.148226	0.154764	0.15203
	0.110989	0.115803	0.109485	0.114297	0.108991	0.109394	0.107045		0.681126	0.703236	0.730992	0.699087	0.731271	0.726021	0.732491		0.110893	0.115707	0.109395	0.114201	0.1089	0.109302	0.106955
	0.128313	0.14575	0.13561	0.139939	0.141888	0.141229	0.142357		0.725126	0.689722	0.74966	0.734851	0.72813	0.713551	0.706329		0.128212	0.145638	0.135506	0.139833	0.14178	0.141121	0.142248
	0.158133	0.152591	0.157148	0.142799	0.149	0.147441	0.152434		0.626053	0.659896	0.682955	0.714392	0.707899	0.722075	0.694402		0.158014	0.152476	0.157031	0.14269	0.148888	0.147331	0.152321
	0.163818	0.160855	0.157366	0.162096	0.153653	0.156482	0.155113		0.662838	0.682026	0.736446	0.694423	0.705913	0.694153	0.697716		0.163697	0.160738	0.157254	0.161979	0.153541	0.156367	0.154998
	0.152196	0.162031	0.143299	0.153635	0.1458	0.149474	0.150755		0.701374	0.648942	0.712333	0.707654	0.723809	0.73191	0.724739		0.152083	0.161911	0.143189	0.153522	0.145691	0.149364	0.150644
	0.134142	0.156806	0.156995	0.155426	0.155615	0.153942	0.149891		0.761134	0.709258	0.709732	0.706454	0.694225	0.706208	0.725855		0.13404	0.156693	0.156881	0.155312	0.1555	0.153829	0.14978
	0.124846	0.138604	0.125678	0.130814	0.132133	0.133305	0.133062		0.727078	0.743683	0.732832	0.715679	0.724019	0.709578	0.712848		0.124747	0.1385	0.125578	0.130712	0.132031	0.133202	0.132959
	0.116183	0.130732	0.108703	0.114653	0.114931	0.11049	0.111311		0.724743	0.634002	0.748147	0.706332	0.720121	0.725408	0.725112		0.116091	0.130625	0.108614	0.114559	0.114837	0.110398	0.111219
	0.114191	0.104875	0.106374	0.11332	0.110208	0.110195	0.110253		0.760629	0.759708	0.765986	0.736782	0.748508	0.744256	0.738957		0.1141	0.104787	0.106287	0.113227	0.110117	0.110105	0.110162
	0.125191	0.116614	0.107056	0.107753	0.116764	0.109517	0.111065		0.655334	0.698305	0.745475	0.730867	0.693883	0.716784	0.714368		0.125087	0.116517	0.106968	0.107663	0.116667	0.109424	0.110972
	0.163165	0.145288	0.148575	0.146976	0.140036	0.147697	0.145638		0.64804	0.67158	0.670701	0.706029	0.722742	0.70089	0.704033		0.163044	0.145175	0.148462	0.146864	0.139929	0.147586	0.145528
	0.0894172	0.110936	0.0912942	0.104328	0.10306	0.102072	0.10538		0.771612	0.711859	0.734616	0.724925	0.729514	0.71974	0.714659		0.0893395	0.110843	0.0912115	0.104239	0.102972	0.101983	0.10529
	0.132452	0.132034	0.13227	0.135556	0.138139	0.135921	0.136027		0.741975	0.735349	0.735752	0.704303	0.702261	0.71494	0.710467		0.132349	0.131934	0.132168	0.13545	0.138032	0.135816	0.135922
	0.115598	0.130959	0.133464	0.129845	0.130684	0.128201	0.12838		0.732882	0.70399	0.709223	0.718845	0.72577	0.730255	0.736592		0.115504	0.130856	0.133361	0.129744	0.130583	0.128101	0.128281
	0.137503	0.163414	0.141485	0.142034	0.144139	0.15113	0.145126		0.757107	0.711695	0.760459	0.738284	0.719935	0.714702	0.720236		0.137403	0.163297	0.141381	0.141926	0.144031	0.151019	0.145017
	0.120105	0.118169	0.122659	0.117155	0.119745	0.116792	0.114298		0.69103	0.704622	0.685092	0.740709	0.715745	0.728752	0.730788		0.120007	0.118072	0.122557	0.117061	0.119647	0.116697	0.114204
	0.159175	0.134709	0.14468	0.143933	0.157708	0.152281	0.148766		0.558632	0.739347	0.712748	0.723943	0.67652	0.672289	0.700148		0.159051	0.134605	0.144571	0.143825	0.157592	0.152166	0.148654
	0.146005	0.139018	0.132602	0.140799	0.136393	0.139282	0.137917		0.680863	0.696644	0.739947	0.696328	0.705995	0.703217	0.719006		0.145893	0.13891	0.1325	0.14069	0.136288	0.139174	0.137812
	0.138991	0.149905	0.140902	0.14591	0.140233	0.145719	0.142946		0.794399	0.667332	0.719263	0.703125	0.733445	0.71871	0.725285		0.138891	0.149793	0.140796	0.1458	0.140127	0.14561	0.142839
	0.117236	0.111507	0.119225	0.125136	0.130245	0.124898	0.12278		0.709845	0.778443	0.771327	0.726738	0.724111	0.727469	0.73756		0.117139	0.111419	0.119131	0.125038	0.130144	0.124799	0.122683
	0.157608	0.141608	0.14629	0.14304	0.149278	0.14753	0.147428		0.696888	0.746283	0.716074	0.720065	0.713114	0.712824	0.71321		0.157495	0.141502	0.146179	0.142931	0.149166	0.147419	0.147317
	0.156678	0.12962	0.129972	0.129629	0.127751	0.126763	0.126864		0.642224	0.707845	0.714943	0.717104	0.709452	0.725919	0.720648		0.156563	0.129519	0.12987	0.129528	0.12765	0.126663	0.126763
	0.13648	0.149866	0.148528	0.143797	0.151126	0.151775	0.150223		0.717862	0.675161	0.696277	0.720719	0.698314	0.683728	0.693783		0.136375	0.149752	0.148415	0.143689	0.151013	0.151661	0.150109
	0.122344	0.129465	0.131675	0.136071	0.133616	0.135093	0.133415		0.729768	0.752752	0.721281	0.737728	0.727918	0.731201	0.738319		0.122247	0.129364	0.131572	0.135967	0.133513	0.134989	0.133312
	0.107972	0.0930072	0.116929	0.113705	0.115223	0.110481	0.112538		0.760796	0.811036	0.742956	0.753072	0.746455	0.764107	0.748252		0.107885	0.0929299	0.116835	0.113613	0.115129	0.110391	0.112446
	0.158246	0.148916	0.146194	0.143366	0.142376	0.140669	0.140262		0.591034	0.680988	0.659596	0.682332	0.701513	0.703115	0.710315		0.158122	0.148803	0.14608	0.143255	0.142267	0.140561	0.140154
	0.108637	0.12392	0.115482	0.111207	0.122679	0.117724	0.120867		0.754667	0.731202	0.763144	0.768925	0.744832	0.7519	0.746966		0.108546	0.123822	0.11539	0.111117	0.122582	0.11763	0.120772
	0.139133	0.141651	0.151089	0.136499	0.138259	0.131197	0.134137		0.689883	0.682009	0.623236	0.726854	0.721371	0.732822	0.721797		0.139027	0.141542	0.150971	0.136394	0.138153	0.131095	0.134033
	0.14139	0.138937	0.123003	0.128353	0.128559	0.125636	0.12343		0.7236	0.718334	0.786482	0.73517	0.736436	0.746904	0.754655		0.141284	0.138832	0.122908	0.128251	0.128457	0.125538	0.123333
	0.138211	0.135637	0.121416	0.131303	0.128091	0.124243	0.123225		0.688182	0.705353	0.74313	0.717358	0.715524	0.736164	0.732531		0.138103	0.135532	0.121319	0.131201	0.12799	0.124145	0.123127
	0.114613	0.128293	0.127073	0.124004	0.127154	0.12526	0.125626		0.744119	0.67025	0.724969	0.723714	0.702181	0.715032	0.723269		0.114521	0.128189	0.126973	0.123906	0.127052	0.12516	0.125527
	0.163945	0.144537	0.150526	0.154841	0.143954	0.15016	0.148266		0.555576	0.701068	0.693558	0.65911	0.715316	0.689717	0.700017		0.163819	0.144427	0.150413	0.154724	0.143845	0.150047	0.148155
	0.134286	0.131898	0.128005	0.128663	0.121413	0.119686	0.125832		0.671016	0.680695	0.714653	0.695729	0.717697	0.729031	0.708588		0.134178	0.131792	0.127904	0.12856	0.121315	0.119589	0.125731
	0.151129	0.142945	0.158602	0.149555	0.146977	0.148475	0.15224		0.653377	0.646558	0.626692	0.689529	0.705237	0.694673	0.685272		0.151012	0.142831	0.158482	0.149442	0.146865	0.148362	0.152124
	0.136323	0.125883	0.110083	0.121771	0.128774	0.123996	0.126782		0.736963	0.752214	0.780333	0.732747	0.718508	0.732447	0.722669		0.136221	0.125785	0.109995	0.121674	0.128673	0.123898	0.126682
	0.120211	0.129828	0.127535	0.123403	0.125595	0.124349	0.129004		0.760106	0.696781	0.69222	0.729518	0.735756	0.713988	0.712203		0.120117	0.129726	0.127433	0.123305	0.125497	0.124249	0.128902
	0.149146	0.129289	0.13535	0.132284	0.137489	0.133603	0.133295		0.670019	0.730457	0.692193	0.705821	0.685726	0.701659	0.710524		0.149033	0.129187	0.135243	0.13218	0.137382	0.133499	0.133191
	0.140625	0.142649	0.134532	0.145839	0.143842	0.142595	0.143577		0.701559	0.698962	0.766571	0.712648	0.714301	0.7342	0.723205		0.140519	0.14254	0.13443	0.145729	0.143733	0.142488	0.143468
	0.155421	0.132447	0.132053	0.130145	0.142694	0.138902	0.136851		0.622515	0.748291	0.738052	0.751163	0.72262	0.73086	0.725541		0.155306	0.132347	0.131951	0.130044	0.142586	0.138796	0.136746
	0.131338	0.13779	0.134454	0.140813	0.144386	0.142926	0.139497		0.750252	0.738127	0.718873	0.706212	0.700404	0.704294	0.711994		0.131236	0.137685	0.134349	0.140704	0.144276	0.142816	0.139389
	0.138192	0.143873	0.136118	0.14072	0.147519	0.147604	0.141526		0.71908	0.696478	0.712741	0.707561	0.686506	0.687813	0.704667		0.138088	0.143764	0.136011	0.140611	0.147407	0.147492	0.141417
	0.146568	0.136305	0.154684	0.141113	0.14366	0.146416	0.145966		0.671747	0.70404	0.68119	0.729915	0.730398	0.706905	0.708421		0.146455	0.136198	0.154569	0.141007	0.143553	0.146306	0.145857
	0.133536	0.144608	0.127545	0.125316	0.131399	0.126891	0.127946		0.623649	0.723151	0.730098	0.713566	0.699677	0.708836	0.715294		0.133425	0.1445	0.127445	0.125216	0.131295	0.12679	0.127845
	0.169731	0.15091	0.141068	0.147229	0.146274	0.148138	0.146028		0.600539	0.676927	0.743956	0.66006	0.698889	0.69552	0.703024		0.169607	0.150797	0.140963	0.147115	0.146163	0.148026	0.145918
	0.132951	0.124646	0.127692	0.127244	0.136387	0.133728	0.128491		0.673464	0.7707	0.710446	0.733882	0.706077	0.717651	0.732238		0.132844	0.12455	0.127591	0.127144	0.13628	0.133625	0.12839
	0.140302	0.150407	0.141282	0.142353	0.13465	0.135329	0.140495		0.757731	0.70698	0.753506	0.744057	0.760764	0.765238	0.75177		0.140197	0.150296	0.141176	0.142248	0.134549	0.135227	0.14039
RMSD																RMSE
	0.364073	0.348235	0.335288	0.338993	0.341232	0.347928	0.342239										0.363924	0.348096	0.335151	0.338855	0.341095	0.347788	0.342101
	0.382269	0.361596	0.367703	0.358759	0.374248	0.371704	0.371374										0.382124	0.361459	0.367561	0.358623	0.374105	0.371561	0.371232
	0.396905	0.369788	0.378101	0.375526	0.380826	0.379814	0.378559										0.396758	0.36965	0.377959	0.375384	0.380681	0.37967	0.378415
	0.361478	0.382479	0.367073	0.378804	0.382275	0.376752	0.372809										0.36134	0.382335	0.366934	0.378662	0.382133	0.376611	0.372668
	0.367806	0.360009	0.352859	0.352007	0.352238	0.352388	0.351406										0.367653	0.359866	0.352715	0.351865	0.352095	0.352246	0.351265
	0.389904	0.373215	0.377312	0.380822	0.381796	0.372734	0.368369										0.38976	0.373072	0.377171	0.380677	0.381651	0.372592	0.368228
	0.382786	0.396982	0.388004	0.376637	0.384193	0.382722	0.382663										0.382643	0.396834	0.38786	0.376495	0.38405	0.382579	0.38252
	0.325114	0.362546	0.376626	0.355309	0.370195	0.363227	0.368811										0.324983	0.362405	0.376482	0.355172	0.370051	0.363086	0.368669
	0.393656	0.371907	0.371155	0.356043	0.368819	0.36746	0.365489										0.393513	0.371765	0.371014	0.355903	0.368676	0.367316	0.365347
	0.353986	0.358763	0.359994	0.348242	0.342074	0.34822	0.346378										0.353842	0.358618	0.35985	0.348102	0.341933	0.348079	0.346238
	0.358146	0.348737	0.354634	0.359372	0.370469	0.354717	0.360236										0.358012	0.348604	0.354493	0.359233	0.370326	0.354578	0.360096
	0.3646	0.354672	0.355424	0.358727	0.359954	0.361713	0.356906										0.364453	0.35453	0.355281	0.358586	0.359813	0.361571	0.356766
	0.369929	0.397653	0.38083	0.37764	0.384617	0.381107	0.379515										0.369789	0.397505	0.380685	0.377498	0.384471	0.380961	0.379369
	0.378731	0.379121	0.379762	0.379998	0.374731	0.377135	0.379236										0.378583	0.378982	0.37962	0.379854	0.374588	0.376991	0.379093
	0.365033	0.354923	0.323904	0.319879	0.328731	0.331299	0.327301										0.364889	0.35478	0.323768	0.319746	0.328594	0.331161	0.327165
	0.373237	0.400387	0.384013	0.379547	0.37878	0.379913	0.383376										0.373094	0.400241	0.383868	0.379403	0.378635	0.379769	0.383232
	0.392912	0.387928	0.377062	0.380377	0.377868	0.377297	0.379545										0.392758	0.387783	0.376918	0.38023	0.377722	0.377152	0.3794
	0.385448	0.394995	0.368149	0.393043	0.393412	0.388871	0.388921										0.385303	0.394848	0.368007	0.392902	0.393266	0.388727	0.388777
	0.415423	0.380615	0.391514	0.387394	0.385382	0.384585	0.384553										0.415271	0.380477	0.391366	0.387247	0.385237	0.384439	0.384406
	0.360676	0.372949	0.370616	0.368821	0.370575	0.369717	0.373123										0.360542	0.372801	0.370476	0.368679	0.370434	0.369575	0.37298
	0.433446	0.401544	0.403085	0.399353	0.402957	0.394939	0.39794										0.433295	0.401398	0.402939	0.399208	0.402811	0.394794	0.397794
	0.343425	0.349166	0.336232	0.361624	0.363014	0.366476	0.362578										0.343289	0.349028	0.336097	0.361483	0.362873	0.366332	0.362436
	0.379082	0.397269	0.378778	0.38616	0.390213	0.376162	0.381226										0.37893	0.397122	0.378634	0.386015	0.390069	0.376021	0.381083
	0.384904	0.376564	0.390348	0.386927	0.38723	0.384738	0.381948										0.384756	0.376419	0.390202	0.386781	0.387083	0.384593	0.381803
	0.417626	0.397985	0.368881	0.359661	0.385565	0.382251	0.381862										0.417478	0.397841	0.368741	0.359523	0.385419	0.382107	0.381718
	0.390518	0.366232	0.399786	0.385012	0.383236	0.386326	0.388748										0.390375	0.366093	0.399638	0.384869	0.383091	0.38618	0.388604
	0.325395	0.323836	0.316712	0.309063	0.319747	0.31012	0.316649										0.325251	0.323694	0.316575	0.308927	0.319607	0.309984	0.316509
	0.356819	0.351868	0.353158	0.347844	0.345426	0.34664	0.345129										0.356681	0.35173	0.353016	0.347705	0.345285	0.346499	0.344989
	0.353415	0.360724	0.356154	0.364644	0.362945	0.360634	0.358634										0.353275	0.360584	0.35601	0.364501	0.362804	0.360495	0.358493
	0.337155	0.371745	0.35548	0.347809	0.350854	0.351231	0.356795										0.337019	0.371599	0.355341	0.347671	0.350715	0.351092	0.356654
	0.344049	0.353468	0.362981	0.370192	0.365336	0.36729	0.367612										0.343905	0.353329	0.362839	0.370049	0.365194	0.367148	0.36747
	0.391751	0.373724	0.383801	0.381184	0.384136	0.38303	0.377864										0.391609	0.373582	0.38366	0.381042	0.383992	0.382888	0.377721
	0.384239	0.350713	0.364782	0.37289	0.374184	0.367459	0.369517										0.384099	0.350579	0.364643	0.372749	0.374043	0.367318	0.369377
	0.358798	0.363554	0.350054	0.362124	0.358609	0.35485	0.35504										0.358655	0.363413	0.349916	0.361983	0.358467	0.35471	0.3549
	0.347925	0.355213	0.3727	0.35417	0.360393	0.359146	0.354775										0.347787	0.355069	0.372558	0.354034	0.360253	0.359008	0.354638
	0.332217	0.341923	0.377193	0.352604	0.360261	0.356451	0.355097										0.332086	0.341786	0.377049	0.352465	0.360119	0.35631	0.354956
	0.384225	0.38404	0.382141	0.391307	0.382082	0.383772	0.382739										0.384082	0.383896	0.382	0.39116	0.38194	0.383628	0.382596
	0.380606	0.402403	0.378095	0.396066	0.393768	0.385575	0.378889										0.380463	0.402257	0.377951	0.39592	0.393622	0.385432	0.378746
	0.418296	0.376589	0.372886	0.401165	0.384804	0.394125	0.384728										0.418136	0.376447	0.372746	0.401015	0.38466	0.393978	0.384584
	0.389838	0.3862	0.384727	0.379907	0.390376	0.391772	0.388466										0.389692	0.386056	0.38458	0.379761	0.390228	0.391627	0.38832
	0.387163	0.389818	0.383406	0.380959	0.385635	0.389785	0.383681										0.387018	0.389668	0.383259	0.380815	0.385489	0.38964	0.383536
	0.404487	0.364645	0.36982	0.384482	0.394656	0.385486	0.388462										0.404335	0.364499	0.369678	0.384337	0.394507	0.38534	0.388315
	0.344841	0.363698	0.352705	0.343628	0.349167	0.354147	0.350091										0.344707	0.363562	0.352565	0.343492	0.349028	0.354007	0.349952
	0.377461	0.401646	0.402702	0.385439	0.378603	0.379525	0.382075										0.377318	0.401501	0.402552	0.385295	0.378459	0.37938	0.381931
	0.370198	0.368505	0.38075	0.38665	0.3839	0.38894	0.388997										0.370057	0.368366	0.380607	0.386507	0.383755	0.388794	0.388851
	0.404501	0.39753	0.394541	0.403626	0.404816	0.393745	0.393449										0.404354	0.397387	0.394396	0.403479	0.404668	0.3936	0.393304
	0.374187	0.362706	0.367279	0.354797	0.36285	0.361358	0.356926										0.37404	0.362562	0.367136	0.354656	0.362711	0.361216	0.356785
	0.330469	0.32228	0.34346	0.342665	0.33056	0.334656	0.336896										0.330333	0.322145	0.343311	0.342523	0.330421	0.334518	0.336756
	0.365423	0.365421	0.39206	0.380788	0.375215	0.374938	0.376228										0.365284	0.365279	0.391912	0.380642	0.375071	0.374795	0.376084
	0.33637	0.364505	0.354768	0.34572	0.361975	0.35691	0.358258										0.336235	0.364369	0.354628	0.345584	0.361835	0.356772	0.358119
	0.363951	0.353336	0.363918	0.35819	0.360784	0.359336	0.359449										0.363811	0.353197	0.363778	0.358051	0.360643	0.359196	0.359307
	0.37333	0.375551	0.375832	0.384405	0.371084	0.383598	0.379238										0.373191	0.375409	0.375691	0.384256	0.370943	0.383453	0.379095
	0.35719	0.366687	0.359484	0.342607	0.349232	0.343952	0.344944										0.357044	0.36654	0.359341	0.342467	0.349089	0.343813	0.344803
	0.403152	0.362607	0.391878	0.39072	0.385145	0.393545	0.390052										0.403007	0.36247	0.391737	0.390578	0.385002	0.393401	0.38991
	0.33315	0.340299	0.330886	0.338079	0.330137	0.330748	0.327177										0.333005	0.340157	0.330749	0.337936	0.329999	0.330609	0.327039
	0.358208	0.381772	0.368253	0.374085	0.37668	0.375805	0.377303										0.358067	0.381626	0.368112	0.373942	0.376537	0.375661	0.377158
	0.397659	0.390629	0.396419	0.377887	0.386005	0.38398	0.390428										0.39751	0.390482	0.396272	0.377744	0.38586	0.383837	0.390283
	0.404745	0.401067	0.396694	0.402611	0.391986	0.395578	0.393843										0.404595	0.400921	0.396552	0.402466	0.391843	0.395433	0.393698
	0.390123	0.40253	0.378548	0.391963	0.381838	0.386618	0.388272										0.389978	0.402381	0.378404	0.391818	0.381695	0.386476	0.388128
	0.366254	0.395987	0.396225	0.394241	0.394481	0.392354	0.387157										0.366115	0.395845	0.396082	0.394097	0.394335	0.39221	0.387014
	0.353335	0.372296	0.354511	0.361682	0.363501	0.36511	0.364776										0.353195	0.372156	0.35437	0.361541	0.36336	0.364968	0.364635
	0.340856	0.361569	0.329702	0.338605	0.339015	0.3324	0.333633										0.340721	0.36142	0.329567	0.338465	0.338876	0.332262	0.333495
	0.337921	0.323844	0.32615	0.33663	0.331975	0.331957	0.332044										0.337787	0.323708	0.326017	0.336493	0.331839	0.331821	0.331907
	0.353823	0.341488	0.327195	0.328258	0.341708	0.330933	0.333264										0.353677	0.341346	0.32706	0.32812	0.341565	0.330794	0.333124
	0.403937	0.381166	0.385455	0.383374	0.374214	0.384314	0.381625										0.403787	0.381019	0.385307	0.383229	0.37407	0.384169	0.381481
	0.299027	0.33307	0.302149	0.322999	0.32103	0.319487	0.324623										0.298897	0.332931	0.302012	0.322861	0.320893	0.319348	0.324484
	0.363939	0.363365	0.36369	0.368179	0.371671	0.368675	0.368819										0.363798	0.363227	0.36355	0.368036	0.371527	0.368532	0.368676
	0.339997	0.361882	0.365327	0.36034	0.361502	0.358051	0.358302										0.339859	0.36174	0.365187	0.360199	0.361362	0.357912	0.358163
	0.370814	0.404245	0.376146	0.376874	0.379657	0.388755	0.380954										0.370679	0.4041	0.376007	0.376731	0.379514	0.388612	0.380812
	0.346562	0.343757	0.350226	0.342279	0.346041	0.341749	0.33808										0.34642	0.343616	0.350082	0.342142	0.3459	0.34161	0.337941
	0.398967	0.367027	0.380369	0.379385	0.397125	0.390232	0.385702										0.398812	0.366885	0.380225	0.379243	0.396978	0.390085	0.385557
	0.382106	0.372851	0.364146	0.375233	0.369315	0.373205	0.371372										0.381959	0.372706	0.364005	0.375087	0.369171	0.373061	0.37123
	0.372816	0.387176	0.375369	0.381982	0.374476	0.381732	0.378082										0.372681	0.387031	0.375228	0.381838	0.374336	0.381589	0.37794
	0.342397	0.333927	0.345289	0.353746	0.360895	0.353409	0.3504										0.342255	0.333794	0.345153	0.353606	0.360755	0.353269	0.350261
	0.396998	0.376308	0.382479	0.378206	0.386365	0.384096	0.383964										0.396856	0.376167	0.382334	0.378063	0.38622	0.383951	0.383819
	0.395826	0.360028	0.360517	0.360041	0.357423	0.356038	0.35618										0.39568	0.359887	0.360375	0.3599	0.357281	0.355897	0.356038
	0.369432	0.387125	0.385393	0.379206	0.38875	0.389583	0.387586										0.369289	0.386978	0.385246	0.379063	0.388604	0.389436	0.387439
	0.349778	0.359812	0.362871	0.368878	0.365535	0.36755	0.36526										0.349638	0.359672	0.362729	0.368737	0.365394	0.367409	0.365119
	0.32859	0.304971	0.341949	0.337201	0.339445	0.332387	0.335467										0.328458	0.304844	0.341811	0.337065	0.339307	0.332252	0.33533
	0.397801	0.385897	0.382353	0.378637	0.377328	0.375058	0.374515										0.397645	0.38575	0.382204	0.378491	0.377183	0.374914	0.374372
	0.329601	0.352023	0.339827	0.333477	0.350255	0.343109	0.34766										0.329464	0.351883	0.339692	0.333342	0.350117	0.342972	0.347522
	0.373006	0.376366	0.388701	0.369458	0.371832	0.362212	0.366247										0.372863	0.376221	0.38855	0.369316	0.371689	0.36207	0.366105
	0.376019	0.372743	0.350717	0.358263	0.358551	0.354452	0.351327										0.375878	0.372601	0.350583	0.358122	0.35841	0.354313	0.351188
	0.371767	0.36829	0.348448	0.362358	0.357899	0.352482	0.351034										0.371622	0.368146	0.348309	0.362217	0.357757	0.352343	0.350894
	0.338546	0.35818	0.356473	0.352143	0.356586	0.35392	0.354438										0.338409	0.358035	0.356333	0.352002	0.356443	0.353779	0.354297
	0.404901	0.380181	0.387976	0.393499	0.379412	0.387505	0.385053										0.404746	0.380036	0.387831	0.39335	0.37927	0.387359	0.384909
	0.366451	0.363177	0.357779	0.358696	0.348444	0.345956	0.354728										0.366303	0.363032	0.357637	0.358553	0.348303	0.345817	0.354586
	0.388753	0.37808	0.398249	0.386723	0.383375	0.385325	0.390179										0.388602	0.37793	0.398098	0.386577	0.38323	0.385178	0.390031
	0.36922	0.3548	0.331787	0.348957	0.358851	0.35213	0.356065										0.369081	0.354662	0.331655	0.348818	0.358711	0.351991	0.355925
	0.346714	0.360317	0.357121	0.351287	0.354394	0.352631	0.359171										0.346579	0.360175	0.356978	0.351148	0.354255	0.35249	0.359029
	0.386194	0.359567	0.367899	0.363709	0.370795	0.365518	0.365096										0.386048	0.359426	0.367754	0.363566	0.37065	0.365375	0.364953
	0.375	0.377689	0.366786	0.381889	0.379265	0.377618	0.378916										0.374858	0.377544	0.366647	0.381745	0.379121	0.377476	0.378772
	0.394235	0.363933	0.363391	0.360756	0.377748	0.372696	0.369934										0.394089	0.363795	0.36325	0.360616	0.377605	0.372554	0.369792
	0.362406	0.3712	0.366679	0.37525	0.379982	0.378055	0.373493										0.362266	0.371059	0.366536	0.375105	0.379836	0.37791	0.373348
	0.371742	0.379306	0.368942	0.375127	0.384082	0.384193	0.3762										0.371602	0.379162	0.368797	0.374982	0.383936	0.384047	0.376055
	0.382842	0.369195	0.393298	0.37565	0.379025	0.382643	0.382056										0.382695	0.369051	0.393153	0.375509	0.378884	0.3825	0.381912
	0.365426	0.380274	0.357135	0.354	0.362491	0.356218	0.357695										0.365274	0.380132	0.356995	0.353858	0.362347	0.356076	0.357554
	0.411984	0.388472	0.37559	0.383704	0.382458	0.384886	0.382137										0.411834	0.388326	0.37545	0.383556	0.382313	0.384741	0.381992
	0.364624	0.353053	0.357341	0.356713	0.369306	0.365689	0.358456										0.364477	0.352917	0.357199	0.356573	0.369162	0.365547	0.358315
	0.374569	0.387823	0.375875	0.377297	0.366947	0.367871	0.374826										0.374429	0.38768	0.375734	0.377158	0.366809	0.367733	0.374687

## Sheet: S7-Validation data post-binning
Aeris CH4	Date	Average MLR Fit	Average NN Fit (10 neurons)	Average RF Fit (100 Trees)
1.87103	2023-08-14 10:16:45	2.42162	2.45217	1.94906
1.88093	2023-08-14 10:17:00	2.562	2.03598	1.95764
1.86646	2023-08-14 10:19:00	3.0018	2.03598	2.2148
1.90253	2023-08-14 10:20:15	2.99441	2.19146	2.22904
1.90074	2023-08-14 10:20:45	2.95244	2.30855	2.24608
1.89286	2023-08-14 10:21:45	2.82212	2.03598	2.08527
1.8825	2023-08-14 10:22:30	2.70534	2.19146	2.0677
1.86818	2023-08-14 10:23:45	2.53505	2.30855	2.05658
1.86037	2023-08-14 10:24:30	2.45983	2.03598	2.05508
1.85526	2023-08-14 10:25:30	2.33432	2.19146	2.07176
1.85356	2023-08-14 10:26:15	2.28284	2.30855	2.07515
1.85172	2023-08-14 10:27:15	2.25684	2.03598	2.07612
2.06034	2023-08-14 10:27:30	2.25324	2.37042	2.07611
1.87444	2023-08-14 10:27:45	2.24835	2.19146	2.07603
1.85893	2023-08-14 10:28:45	2.2396	2.30855	2.07565
1.8571	2023-08-14 10:30:45	2.24252	2.03598	2.07464
1.85611	2023-08-14 10:31:15	2.24352	2.19146	2.07432
1.85501	2023-08-14 10:32:15	2.24224	2.30855	2.07401
1.854	2023-08-14 10:32:30	2.24085	2.03598	2.07388
1.85228	2023-08-14 10:33:00	2.23708	2.19146	2.07382
1.85441	2023-08-14 10:34:00	2.23529	2.30855	2.07428
1.85654	2023-08-14 10:34:15	2.23645	2.03598	2.0743
1.84931	2023-08-14 10:35:00	2.23636	2.19146	2.07364
1.84918	2023-08-14 10:35:15	2.23459	2.10432	2.07322
1.85086	2023-08-14 10:37:30	2.23234	2.30855	2.0721
1.85137	2023-08-14 10:38:15	2.23112	2.03598	2.07203
1.85038	2023-08-14 10:39:15	2.22873	2.19146	2.0719
1.85015	2023-08-14 10:39:45	2.22296	2.30855	2.07208
1.85098	2023-08-14 10:41:15	2.21875	2.03598	2.07209
1.8498	2023-08-14 10:42:00	2.21783	2.19146	2.07211
1.85002	2023-08-14 10:42:15	2.21871	2.30855	2.07202
1.84647	2023-08-14 10:43:30	2.21585	2.03598	2.07201
1.83591	2023-08-14 10:44:45	2.20938	2.19146	2.0722
1.83724	2023-08-14 10:46:30	2.20121	2.30855	2.07218
1.83644	2023-08-14 10:46:45	2.2003	2.27727	2.07219
1.82965	2023-08-14 10:47:30	2.19724	2.03598	2.07226
1.82663	2023-08-14 10:48:00	2.19209	2.19146	2.07243
1.82321	2023-08-14 10:48:45	2.19103	2.30855	2.07223
1.81753	2023-08-14 10:50:30	2.19109	2.03598	2.07184
1.81556	2023-08-14 10:51:30	2.18604	2.19146	2.07206
1.81562	2023-08-14 10:52:00	2.18677	2.30855	2.07187
1.81437	2023-08-14 10:52:15	2.18866	2.03598	2.07172
1.81507	2023-08-14 10:52:45	2.1891	2.19146	2.07167
1.80502	2023-08-14 10:54:30	2.17972	2.30855	2.07209
1.80376	2023-08-14 10:55:15	2.17656	2.03598	2.07295
1.80404	2023-08-14 10:55:30	2.1769	2.09496	2.07324
1.80396	2023-08-14 10:55:45	2.17492	2.19146	2.07341
1.80462	2023-08-14 10:56:00	2.17654	2.30855	2.07348
1.80366	2023-08-14 10:56:15	2.1776	2.03598	2.07382
1.80437	2023-08-14 10:56:30	2.17849	2.19146	2.07499
1.80599	2023-08-14 10:57:15	2.1795	2.30855	2.07434
1.80412	2023-08-14 10:57:45	2.17901	2.03598	2.07298
1.8056	2023-08-14 10:58:00	2.17702	2.19146	2.07244
1.8056	2023-08-14 10:58:15	2.17589	2.30855	2.07231
1.80413	2023-08-14 10:58:45	2.17459	2.03598	2.07253
1.80382	2023-08-14 10:59:00	2.17261	2.19146	2.07234
1.80215	2023-08-14 10:59:15	2.16991	2.15808	2.07121
1.80195	2023-08-14 10:59:30	2.17044	2.30855	2.07136
1.79791	2023-08-14 11:00:45	2.17032	2.03598	2.07295
1.79839	2023-08-14 11:01:00	2.16933	2.19146	2.07373
1.79785	2023-08-14 11:01:15	2.16994	2.30855	2.07484
1.79833	2023-08-14 11:01:45	2.16658	2.03598	2.07762
1.79756	2023-08-14 11:02:00	2.16712	2.19146	2.07904
1.79615	2023-08-14 11:02:15	2.16549	2.30855	2.07939
1.79634	2023-08-14 11:03:45	2.15499	2.03598	2.08142
1.79568	2023-08-14 11:04:30	2.15085	2.19146	2.08885
1.79352	2023-08-14 11:05:45	2.15014	2.30855	2.08915
1.79335	2023-08-14 11:06:15	2.14937	2.23445	2.08919
1.79329	2023-08-14 11:06:45	2.14822	2.03598	2.08917
1.79257	2023-08-14 11:07:00	2.14797	2.19146	2.08918
1.79373	2023-08-14 11:07:15	2.14704	2.30855	2.08924
1.79323	2023-08-14 11:07:45	2.14818	2.03598	2.0891
1.78421	2023-08-14 11:09:15	2.1445	2.19146	2.08925
1.78534	2023-08-14 11:09:45	2.138	2.30855	2.08933
1.78787	2023-08-14 11:10:15	2.13551	2.03598	2.08946
1.78721	2023-08-14 11:10:45	2.13715	2.19146	2.0895
1.78794	2023-08-14 11:11:45	2.13489	2.30855	2.08943
1.7884	2023-08-14 11:12:00	2.13386	2.03598	2.08944
1.78894	2023-08-14 11:12:15	2.13279	2.22604	2.08939
1.78949	2023-08-14 11:14:15	2.11941	2.19146	2.09146
1.79129	2023-08-14 11:15:00	2.1167	2.30855	2.09286
1.78989	2023-08-14 11:15:15	2.11849	2.03598	2.09286
1.79047	2023-08-14 11:16:30	2.11666	2.19146	2.09167
1.78959	2023-08-14 11:16:45	2.11507	2.30855	2.09173
1.79039	2023-08-14 11:17:30	2.1113	2.03598	2.09211
1.79095	2023-08-14 11:18:15	2.11307	2.19146	2.09231
1.78991	2023-08-14 11:19:00	2.10668	2.30855	2.09288
1.79027	2023-08-14 11:20:00	2.1044	2.03598	2.09313
1.79116	2023-08-14 11:20:45	2.10302	2.19146	2.09368
1.78947	2023-08-14 11:21:15	2.10227	2.30855	2.09396
1.78934	2023-08-14 11:22:15	2.10701	2.30855	2.09316
1.79518	2023-08-14 11:24:00	2.09776	2.03598	2.09313
1.79109	2023-08-14 11:24:30	2.09461	2.19146	2.09342
1.7906	2023-08-14 11:25:00	2.09587	2.30855	2.09447
1.79029	2023-08-14 11:25:30	2.09633	2.03598	2.09864
1.79579	2023-08-14 11:26:45	2.09167	2.19146	2.10134
1.7988	2023-08-14 11:27:30	2.09225	2.30855	2.10431
1.79839	2023-08-14 11:28:45	2.09103	2.03598	2.10382
1.79709	2023-08-14 11:29:15	2.09058	2.19146	2.1038
1.79582	2023-08-14 11:30:45	2.0902	2.30855	2.10311
1.79651	2023-08-14 11:31:30	2.08936		2.10299
1.79659	2023-08-14 11:31:45	2.08913		2.10299
1.79533	2023-08-14 11:32:15	2.08918		2.10306
1.79452	2023-08-14 11:33:30	2.09062		2.1026
1.79503	2023-08-14 11:33:45	2.08979		2.10235
1.7955	2023-08-14 11:34:00	2.08888		2.10239
1.79735	2023-08-14 11:34:15	2.08643		2.10231
1.79616	2023-08-14 11:34:45	2.08383		2.10235
1.794	2023-08-14 11:36:15	2.08147		2.10165
1.79264	2023-08-14 11:36:45	2.08407		2.10137
1.79356	2023-08-14 11:37:00	2.08347		2.10121
1.79249	2023-08-14 11:37:45	2.08138		2.0998
1.79257	2023-08-14 11:38:30	2.07822		2.09742
1.79193	2023-08-14 11:38:45	2.07977		2.0964
1.79324	2023-08-14 11:39:00	2.07878		2.09575
1.79626	2023-08-14 11:39:30	2.07577		2.09561
1.79588	2023-08-14 11:39:45	2.07391		2.09538
1.79292	2023-08-14 11:41:00	2.07659		2.09371
1.79319	2023-08-14 11:42:45	2.07024		2.08956
1.79325	2023-08-14 11:43:15	2.06888		2.08513
1.79332	2023-08-14 11:43:30	2.06749		2.07818
1.7933	2023-08-14 11:45:45	2.06091		2.03249
1.7933	2023-08-14 11:46:15	2.06178		2.03203
1.79694	2023-08-14 11:46:45	2.0638		2.03175
1.79749	2023-08-14 11:47:30	2.0639		2.03106
1.79772	2023-08-14 11:48:00	2.06137		2.03147
1.79695	2023-08-14 11:48:15	2.06037		2.03164
1.79741	2023-08-14 11:50:00	2.06043		2.02928
1.79508	2023-08-14 11:50:15	2.05928		2.02834
1.79647	2023-08-14 11:50:45	2.05906		2.02704
1.79789	2023-08-14 11:51:00	2.06006		2.02632
1.79821	2023-08-14 11:51:15	2.05995		2.02526
1.79768	2023-08-14 11:51:45	2.06118		2.0239
1.8007	2023-08-14 11:52:45	2.05827		2.02315
1.80296	2023-08-14 11:54:15	2.05635		2.02189
1.80344	2023-08-14 11:55:15	2.05495		2.01961
1.80451	2023-08-14 11:55:30	2.05418		2.01875
1.80315	2023-08-14 11:56:00	2.05236		2.01879
1.80007	2023-08-14 11:57:30	2.05158		2.00391
1.80094	2023-08-14 11:58:15	2.04829		1.99984
1.79989	2023-08-14 11:59:30	2.04994		1.98851
1.79878	2023-08-14 11:59:45	2.04948		1.98777
1.79852	2023-08-14 12:01:15	2.04842		1.98307
1.799	2023-08-14 12:01:45	2.04879		1.98266
1.79887	2023-08-14 12:04:15	2.0416		1.98139
1.79919	2023-08-14 12:04:45	2.04221		1.9811
1.7989	2023-08-14 12:05:00	2.04314		1.98098
1.85055	2023-08-14 12:05:15	2.04293		1.98087
1.84497	2023-08-14 12:05:45	2.04208		1.98051
1.84424	2023-08-14 12:07:00	2.03951		1.97986
1.84052	2023-08-14 12:08:00	2.039		1.97954
1.83871	2023-08-14 12:08:45	2.03657		1.97941
1.82175	2023-08-14 12:11:15	2.03709		1.97823
1.823	2023-08-14 12:12:30	2.03275		1.97704
1.82208	2023-08-14 12:13:00	2.03375		1.97612
1.82026	2023-08-14 12:13:15	2.03416		1.97539
1.81951	2023-08-14 12:13:30	2.03413		1.97504
1.82277	2023-08-14 12:14:45	2.02849		1.97065
1.82451	2023-08-14 12:15:00	2.0301		1.97038
1.82515	2023-08-14 12:15:30	2.03013		1.96968
1.82518	2023-08-14 12:16:15	2.02942		1.96859
1.82734	2023-08-14 12:16:30	2.02832		1.9681
1.83023	2023-08-14 12:16:45	2.0264		1.96788
1.82852	2023-08-14 12:17:00	2.02594		1.9675
1.82401	2023-08-14 12:17:30	2.02766		1.96705
1.82544	2023-08-14 12:18:00	2.02889		1.96651
1.82695	2023-08-14 12:20:00	2.02005		1.96658
1.82604	2023-08-14 12:20:15	2.02165		1.9661
1.8226	2023-08-14 12:20:30	2.02274		1.96563
1.82341	2023-08-14 12:21:15	2.02403		1.96507
1.82403	2023-08-14 12:21:45	2.02258		1.96439
1.82376	2023-08-14 12:22:00	2.01828		1.96236
1.8217	2023-08-14 12:22:45	2.0107		1.95867
1.82017	2023-08-14 12:23:45	2.01225		1.95389
1.81727	2023-08-14 12:24:00	2.00849		1.9535
1.81282	2023-08-14 12:28:30	2.0113		1.93778
1.81214	2023-08-14 12:28:45	2.00986		1.9368
1.81391	2023-08-14 12:30:15	2.00726		1.93283
1.81353	2023-08-14 12:30:30	2.00589		1.93226
1.81443	2023-08-14 12:31:00	2.00403		1.93117
1.81388	2023-08-14 12:31:15	2.00313		1.9309
1.81263	2023-08-14 12:32:00	2.00145		1.92822
1.81403	2023-08-14 12:32:15	2.00245		1.92783
1.81412	2023-08-14 12:32:45	2.00111		1.9268
1.81121	2023-08-14 12:33:30	2.00075		1.92594
1.81295	2023-08-14 12:34:00	1.99936		1.92507
1.81192	2023-08-14 12:34:15	1.99929		1.92491
1.81133	2023-08-14 12:35:00	1.99618		1.92387
1.81002	2023-08-14 12:36:15	1.99958		1.9232
1.80324	2023-08-14 12:37:15	1.995		1.92212
1.79803	2023-08-14 12:38:00	1.99134		1.92072
1.79979	2023-08-14 12:39:30	1.98771		1.91725
1.79765	2023-08-14 12:40:45	1.98801		1.91122
1.79929	2023-08-14 12:41:30	1.98734		1.90825
1.79966	2023-08-14 12:42:00	1.98601		1.90557
1.79944	2023-08-14 12:42:15	1.98603		1.90444
1.79973	2023-08-14 12:42:45	1.98407		1.90289
1.80936	2023-08-14 12:43:30	1.98178		1.90194
1.7991	2023-08-14 12:44:30	1.98		1.90027
1.79465	2023-08-14 12:45:15	1.97681		1.89906
1.7954	2023-08-14 12:45:30	1.97748		1.89814
1.79624	2023-08-14 12:46:00	1.97732		1.89801
1.79969	2023-08-14 12:46:30	1.97525		1.89838
1.80409	2023-08-14 12:47:30	1.97452		1.90152
1.80547	2023-08-14 12:48:00	1.96897		1.88987
1.80554	2023-08-14 12:48:15	1.97099		1.8895
1.80738	2023-08-14 12:49:15	1.97654		1.86974
1.80791	2023-08-14 12:49:30	1.97627		1.86931
1.81271	2023-08-14 12:49:45	1.9777		1.8684
1.81927	2023-08-14 12:50:15	1.97728		1.8673
1.81754	2023-08-14 12:50:45	1.97361		1.86501
1.81488	2023-08-14 12:51:15	1.97127		1.86366
1.80864	2023-08-14 12:52:00	1.97016		1.86164
1.80615	2023-08-14 12:52:15	1.97076		1.86029
1.80361	2023-08-14 12:52:30	1.97029		1.8597
1.80098	2023-08-14 12:53:30	1.96959		1.85868
1.79981	2023-08-14 12:53:45	1.96944		1.85852
1.79972	2023-08-14 12:54:30	1.96739		1.85821
1.80576	2023-08-14 12:55:00	1.96989		1.85804
1.81367	2023-08-14 12:55:45	1.96655		1.85788
1.81748	2023-08-14 12:56:30	1.96986		1.85709
1.80503	2023-08-14 12:58:15	1.9691		1.85595
1.80158	2023-08-14 12:58:45	1.97092		1.85563
1.7979	2023-08-14 12:59:15	1.97191		1.85487
1.79668	2023-08-14 12:59:30	1.97083		1.85473
1.79588	2023-08-14 13:00:00	1.97241		1.85444
1.79492	2023-08-14 13:00:15	1.96707		1.85444
1.79513	2023-08-14 13:00:45	1.96838		1.8542
1.79422	2023-08-14 13:01:15	1.97021		1.85347
1.79456	2023-08-14 13:01:30	1.97004		1.85333
1.79433	2023-08-14 13:01:45	1.97082		1.85313
1.79358	2023-08-14 13:02:00	1.96955		1.85303
1.79342	2023-08-14 13:02:15	1.96936		1.85302
1.79439	2023-08-14 13:02:30	1.96978		1.85292
1.79171	2023-08-14 13:03:15	1.96638		1.85288
1.79238	2023-08-14 13:03:45	1.96563		1.8529
1.79209	2023-08-14 13:04:30	1.96407		1.85286
1.79274	2023-08-14 13:05:15	1.96617		1.85266
1.79363	2023-08-14 13:05:30	1.96638		1.85265
1.79312	2023-08-14 13:05:45	1.9638		1.85265
1.79362	2023-08-14 13:06:30	1.95393		1.85289
1.79408	2023-08-14 13:07:00	1.94362		1.8538
1.79575	2023-08-14 13:08:00	1.94666		1.85323
1.79473	2023-08-14 13:08:45	1.95232		1.85257
1.79423	2023-08-14 13:10:00	1.95399		1.85256
1.79411	2023-08-14 13:10:15	1.95485		1.85254
1.79493	2023-08-14 13:11:00	1.95625		1.85284
1.79502	2023-08-14 13:12:30	1.95149		1.85399
1.79506	2023-08-14 13:12:45	1.95225		1.85387
1.79783	2023-08-14 13:14:45	1.94968		1.85023
1.79847	2023-08-14 13:15:15	1.95088		1.84949
1.79825	2023-08-14 13:15:45	1.95035		1.84931
1.79842	2023-08-14 13:16:15	1.95212		1.84904
1.79803	2023-08-14 13:16:45	1.95233		1.84899
1.79719	2023-08-14 13:17:00	1.95113		1.84892
1.79731	2023-08-14 13:17:15	1.94789		1.84889
1.79691	2023-08-14 13:17:45	1.9472		1.84883
1.79734	2023-08-14 13:18:15	1.9466		1.84873
1.79665	2023-08-14 13:19:00	1.94627		1.8486
1.79398	2023-08-14 13:20:45	1.94446		1.84832
1.79449	2023-08-14 13:21:00	1.94358		1.84827
1.79374	2023-08-14 13:22:00	1.94321		1.84823
1.79379	2023-08-14 13:22:30	1.94228		1.84819
1.79565	2023-08-14 13:24:00	1.94144		1.84804
1.79501	2023-08-14 13:24:30	1.93974		1.84813
1.79476	2023-08-14 13:25:30	1.93517		1.84806
1.79418	2023-08-14 13:26:00	1.93544		1.84799
1.79442	2023-08-14 13:26:45	1.93601		1.84787
1.7938	2023-08-14 13:27:00	1.93481		1.8479
1.79358	2023-08-14 13:27:15	1.9341		1.84789
1.79324	2023-08-14 13:28:00	1.93377		1.84785
1.79325	2023-08-14 13:29:00	1.93222		1.84787
1.79228	2023-08-14 13:29:45	1.93034		1.84786
1.79323	2023-08-14 13:30:15	1.9328		1.8477
1.79215	2023-08-14 13:30:45	1.93074		1.84778
1.79288	2023-08-14 13:31:00	1.93099		1.84773
1.79573	2023-08-14 13:32:15	1.92764		1.84779
1.79187	2023-08-14 13:33:45	1.92654		1.8477
1.79189	2023-08-14 13:34:45	1.92573		1.84772
1.79109	2023-08-14 13:36:00	1.9242		1.84781
1.79115	2023-08-14 13:36:30	1.92363		1.84792
1.79092	2023-08-14 13:37:30	1.92401		1.848
1.78989	2023-08-14 13:38:00	1.91934		1.84839
1.79045	2023-08-14 13:38:30	1.91572		1.8492
1.79198	2023-08-14 13:39:30	1.91815		1.84728
1.79131	2023-08-14 13:41:00	1.91113		1.84742
1.79164	2023-08-14 13:41:30	1.90891		1.84753
1.79268	2023-08-14 13:42:15	1.90963		1.84727
1.79199	2023-08-14 13:42:30	1.91063		1.8471
1.79328	2023-08-14 13:43:30	1.90906		1.84735
1.79201	2023-08-14 13:44:30	1.90604		1.84741
1.79234	2023-08-14 13:45:00	1.90685		1.84739
1.79217	2023-08-14 13:45:15	1.90501		1.84747
1.79305	2023-08-14 13:46:00	1.90592		1.84733
1.79307	2023-08-14 13:46:15	1.90459		1.84731
1.7918	2023-08-14 13:46:30	1.90626		1.8473
1.79264	2023-08-14 13:47:45	1.90329		1.84726
1.79176	2023-08-14 13:49:30	1.90255		1.84721
1.79083	2023-08-14 13:50:15	1.90346		1.84721
1.79069	2023-08-14 13:51:45	1.90674		1.84662
1.79075	2023-08-14 13:52:00	1.90704		1.84662
1.79121	2023-08-14 13:52:45	1.89675		1.84753
1.79088	2023-08-14 13:53:15	1.89379		1.84776
1.79076	2023-08-14 13:54:30	1.89094		1.84728
1.78993	2023-08-14 13:55:00	1.8974		1.84689
1.79107	2023-08-14 13:55:45	1.90178		1.84661
1.79107	2023-08-14 13:56:45	1.88825		1.84732
1.78899	2023-08-14 13:57:00	1.8832		1.84728
1.79013	2023-08-14 13:57:15	1.8879		1.84723
1.79019	2023-08-14 13:58:00	1.89569		1.84693
1.78957	2023-08-14 13:59:30	1.89866		1.84656
1.79764	2023-08-14 14:00:30	1.89811		1.84673
1.78851	2023-08-14 14:02:15	1.89959		1.84649
1.78844	2023-08-14 14:02:30	1.89897		1.84681
1.79147	2023-08-14 14:04:00	1.89961		1.8467
1.79114	2023-08-14 14:05:15	1.90153		1.84661
1.78987	2023-08-14 14:06:00	1.89964		1.84659
1.79059	2023-08-14 14:06:15	1.90178		1.84652
1.79214	2023-08-14 14:06:45	1.90066		1.84653
1.79134	2023-08-14 14:07:15	1.8994		1.84651
1.79113	2023-08-14 14:07:30	1.89914		1.84658
1.79189	2023-08-14 14:07:45	1.89703		1.84659
1.79228	2023-08-14 14:08:00	1.89611		1.84653
1.79178	2023-08-14 14:08:15	1.89607		1.84643
1.79345	2023-08-14 14:09:15	1.89164		1.84688
1.79315	2023-08-14 14:09:45	1.89593		1.84629
1.79187	2023-08-14 14:10:00	1.89601		1.84634
1.79357	2023-08-14 14:11:15	1.89501		1.84609
1.79354	2023-08-14 14:11:30	1.89567		1.84607
1.79336	2023-08-14 14:12:15	1.89311		1.84619
1.79413	2023-08-14 14:12:45	1.8949		1.84606
1.79371	2023-08-14 14:14:45	1.89684		1.84601
1.79368	2023-08-14 14:15:00	1.89538		1.84611
1.78624	2023-08-14 14:15:15	1.89531		1.84615
3.43879	2023-08-15 08:40:00	2.36521		2.10125
3.43037	2023-08-15 08:40:15	2.36513		2.10123
3.42882	2023-08-15 08:40:30	2.36326		2.10126
3.42515	2023-08-15 08:40:45	2.36279		2.10126
3.4193	2023-08-15 08:41:00	2.36292		2.10122
3.41314	2023-08-15 08:41:15	2.36292		2.10134
3.40387	2023-08-15 08:41:30	2.36219		2.10133
3.39732	2023-08-15 08:41:45	2.36179		2.10132
3.38878	2023-08-15 08:42:00	2.36166		2.10134
3.37633	2023-08-15 08:42:15	2.3566		2.10135
3.36772	2023-08-15 08:42:30	2.35435		2.10141
3.3479	2023-08-15 08:42:45	2.35335		2.10144
3.34533	2023-08-15 08:43:00	2.35423		2.10141
3.34844	2023-08-15 08:43:15	2.35575		2.10145
3.34143	2023-08-15 08:43:30	2.3544		2.10148
3.31534	2023-08-15 08:43:45	2.35339		2.10137
3.23764	2023-08-15 08:44:00	2.35599		2.10125
3.29972	2023-08-15 08:44:15	2.35848		2.10136
3.29035	2023-08-15 08:44:30	2.35997		2.10075
3.26983	2023-08-15 08:44:45	2.35823		2.10065
3.24744	2023-08-15 08:45:00	2.35706		2.10089
3.23129	2023-08-15 08:45:15	2.35544		2.10113
3.20749	2023-08-15 08:45:30	2.35337		2.1014
3.19656	2023-08-15 08:45:45	2.35203		2.10112
3.19054	2023-08-15 08:46:00	2.35285		2.1008
3.17247	2023-08-15 08:46:15	2.35172		2.10089
3.16307	2023-08-15 08:46:30	2.35082		2.10092
3.14043	2023-08-15 08:46:45	2.34972		2.10092
3.11857	2023-08-15 08:47:00	2.34788		2.10155
3.11237	2023-08-15 08:47:15	2.34586		2.1011
3.0955	2023-08-15 08:47:30	2.34507		2.10224
3.07225	2023-08-15 08:47:45	2.34517		2.10488
3.06834	2023-08-15 08:48:00	2.34266		2.12047
3.05266	2023-08-15 08:48:15	2.34309		2.11702
2.95004	2023-08-15 08:48:30	2.34307		2.1166
2.9442	2023-08-15 08:48:45	2.34292		2.12494
2.94206	2023-08-15 08:49:00	2.34066		2.12731
2.93943	2023-08-15 08:49:15	2.33346		2.17953
2.93979	2023-08-15 08:49:30	2.33378		2.2133
2.99023	2023-08-15 08:49:45	2.3345		2.2239
3.03108	2023-08-15 08:50:00	2.33219		2.22173
3.00632	2023-08-15 08:50:15	2.33176		2.21498
2.99896	2023-08-15 08:50:30	2.32786		2.21037
2.98607	2023-08-15 08:50:45	2.32589		2.20383
2.93153	2023-08-15 08:51:00	2.32851		2.20426
2.91742	2023-08-15 08:51:15	2.3296		2.20499
2.927	2023-08-15 08:51:30	2.32764		2.20112
2.91842	2023-08-15 08:51:45	2.32219		2.20062
2.88733	2023-08-15 08:52:00	2.32141		2.20046
2.89245	2023-08-15 08:52:15	2.32309		2.20054
2.88562	2023-08-15 08:52:30	2.326		2.20182
2.88769	2023-08-15 08:52:45	2.32655		2.20094
2.88645	2023-08-15 08:53:00	2.32386		2.20069
2.89063	2023-08-15 08:53:15	2.32019		2.19959
2.90419	2023-08-15 08:53:30	2.32118		2.2004
2.87719	2023-08-15 08:53:45	2.32094		2.20045
2.87939	2023-08-15 08:54:00	2.32225		2.20043
2.87612	2023-08-15 08:54:15	2.32109		2.20079
2.87914	2023-08-15 08:54:30	2.32049		2.20094
2.88035	2023-08-15 08:54:45	2.31886		2.20125
2.87926	2023-08-15 08:55:00	2.31538		2.20045
2.87881	2023-08-15 08:55:15	2.31011		2.19872
2.88325	2023-08-15 08:55:30	2.31122		2.1999
2.9104	2023-08-15 08:55:45	2.31449		2.20127
2.94145	2023-08-15 08:56:00	2.3136		2.20083
2.92293	2023-08-15 08:56:15	2.3122		2.19723
2.91394	2023-08-15 08:56:30	2.30738		2.19549
2.90291	2023-08-15 08:56:45	2.30768		2.19466
2.8996	2023-08-15 08:57:00	2.30526		2.18939
2.89524	2023-08-15 08:57:15	2.30284		2.19022
2.88702	2023-08-15 08:57:30	2.29931		2.19243
2.87768	2023-08-15 08:57:45	2.29714		2.19256
2.87425	2023-08-15 08:58:00	2.2967		2.19255
2.84033	2023-08-15 08:58:15	2.29673		2.19291
2.85718	2023-08-15 08:58:30	2.29387		2.1905
2.85266	2023-08-15 08:58:45	2.29193		2.19024
2.8467	2023-08-15 08:59:00	2.29095		2.19089
2.84251	2023-08-15 08:59:15	2.28912		2.19326
2.82089	2023-08-15 08:59:30	2.28862		2.19485
2.82172	2023-08-15 08:59:45	2.28793		2.1952
2.82705	2023-08-15 09:00:00	2.28463		2.1957
2.82361	2023-08-15 09:00:15	2.28183		2.19588
2.81782	2023-08-15 09:00:30	2.28003		2.19554
2.81344	2023-08-15 09:00:45	2.27936		2.19558
2.80997	2023-08-15 09:01:00	2.27875		2.19568
2.80308	2023-08-15 09:01:15	2.27796		2.19602
2.79636	2023-08-15 09:01:30	2.27698		2.19597
2.7936	2023-08-15 09:01:45	2.27746		2.19597
2.77531	2023-08-15 09:02:00	2.27848		2.1955
2.77584	2023-08-15 09:02:15	2.27713		2.1956
2.77368	2023-08-15 09:02:30	2.27458		2.19627
2.76358	2023-08-15 09:02:45	2.27194		2.19609
2.73521	2023-08-15 09:03:00	2.27024		2.19581
2.7276	2023-08-15 09:03:15	2.2663		2.19606
2.71376	2023-08-15 09:03:30	2.2658		2.19615
2.70598	2023-08-15 09:03:45	2.26643		2.19599
2.6915	2023-08-15 09:04:00	2.26593		2.19598
2.68691	2023-08-15 09:04:15	2.26694		2.19647
2.68865	2023-08-15 09:04:30	2.26701		2.19656
2.68331	2023-08-15 09:04:45	2.26689		2.19615
2.68719	2023-08-15 09:05:00	2.26623		2.19618
2.6924	2023-08-15 09:05:15	2.26486		2.1962
2.69071	2023-08-15 09:05:30	2.26158		2.19659
2.68463	2023-08-15 09:05:45	2.26053		2.19648
2.67194	2023-08-15 09:06:00	2.25949		2.19627
2.66872	2023-08-15 09:06:15	2.26018		2.19635
2.67045	2023-08-15 09:06:30	2.25844		2.19644
2.66774	2023-08-15 09:06:45	2.24894		2.19611
2.65354	2023-08-15 09:07:00	2.24868		2.19626
2.64931	2023-08-15 09:07:15	2.2498		2.19617
2.64955	2023-08-15 09:07:30	2.25145		2.19617
2.67345	2023-08-15 09:07:45	2.25113		2.19613
2.66945	2023-08-15 09:08:00	2.25069		2.19619
2.65391	2023-08-15 09:08:15	2.25065		2.19639
2.64442	2023-08-15 09:08:30	2.25153		2.19661
2.64235	2023-08-15 09:08:45	2.24989		2.19693
2.64382	2023-08-15 09:09:00	2.24776		2.19705
2.64212	2023-08-15 09:09:15	2.24671		2.1972
2.63672	2023-08-15 09:09:30	2.24567		2.1971
2.63911	2023-08-15 09:09:45	2.24142		2.19742
2.63815	2023-08-15 09:10:00	2.23937		2.19769
2.64388	2023-08-15 09:10:15	2.23847		2.19774
2.64075	2023-08-15 09:10:30	2.2388		2.19778
2.64652	2023-08-15 09:10:45	2.23737		2.19805
2.63872	2023-08-15 09:11:00	2.23631		2.19811
2.65957	2023-08-15 09:11:15	2.2338		2.19847
2.64122	2023-08-15 09:11:30	2.23384		2.19866
2.66493	2023-08-15 09:11:45	2.23063		2.19913
2.67337	2023-08-15 09:12:00	2.22638		2.20067
2.65985	2023-08-15 09:12:15	2.2275		2.20111
2.65598	2023-08-15 09:12:30	2.22707		2.20102
2.65495	2023-08-15 09:12:45	2.22318		2.20085
2.62822	2023-08-15 09:13:00	2.22364		2.20081
2.60214	2023-08-15 09:13:15	2.22363		2.20091
2.60254	2023-08-15 09:13:30	2.21995		2.20086
2.60699	2023-08-15 09:13:45	2.21723		2.20095
2.62265	2023-08-15 09:14:00	2.21722		2.20098
2.63075	2023-08-15 09:14:15	2.21702		2.20099
2.63548	2023-08-15 09:14:30	2.21431		2.20116
2.62808	2023-08-15 09:14:45	2.21265		2.20145
2.62924	2023-08-15 09:15:00	2.21202		2.20161
2.64052	2023-08-15 09:15:15	2.2111		2.2017
2.63914	2023-08-15 09:15:30	2.21008		2.20182
2.63792	2023-08-15 09:15:45	2.20788		2.20216
2.63443	2023-08-15 09:16:00	2.20748		2.20222
2.63127	2023-08-15 09:16:15	2.20925		2.20243
2.62855	2023-08-15 09:16:30	2.20882		2.20281
2.6104	2023-08-15 09:16:45	2.20842		2.20339
2.58856	2023-08-15 09:17:00	2.20778		2.20383
2.59179	2023-08-15 09:17:15	2.2076		2.20438
2.5903	2023-08-15 09:17:30	2.20905		2.20431
2.5954	2023-08-15 09:17:45	2.20941		2.20526
2.61136	2023-08-15 09:18:00	2.20759		2.20637
2.60654	2023-08-15 09:18:15	2.20447		2.20756
2.59432	2023-08-15 09:18:30	2.20319		2.20743
2.59193	2023-08-15 09:18:45	2.20158		2.21497
2.58883	2023-08-15 09:19:00	2.20211		2.21312
2.58814	2023-08-15 09:19:15	2.20018		2.21874
2.59482	2023-08-15 09:19:30	2.19885		2.21894
2.59952	2023-08-15 09:19:45	2.19839		2.22111
2.59199	2023-08-15 09:20:00	2.19741		2.22142
2.5821	2023-08-15 09:20:15	2.19558		2.22228
2.58049	2023-08-15 09:20:30	2.19318		2.22255
2.5782	2023-08-15 09:20:45	2.19114		2.22277
2.57616	2023-08-15 09:21:00	2.18957		2.22328
2.58079	2023-08-15 09:21:15	2.18768		2.22439
2.60813	2023-08-15 09:21:30	2.18633		2.22576
2.60168	2023-08-15 09:21:45	2.18483		2.22777
2.59269	2023-08-15 09:22:00	2.18519		2.23018
2.59306	2023-08-15 09:22:15	2.18318		2.22983
2.58486	2023-08-15 09:22:30	2.18115		2.23032
2.62424	2023-08-15 09:22:45	2.17881		2.23127
2.5809	2023-08-15 09:23:00	2.1778		2.23224
2.57193	2023-08-15 09:23:15	2.17645		2.23456
2.57087	2023-08-15 09:23:30	2.17435		2.23582
2.57046	2023-08-15 09:23:45	2.17445		2.24039
2.56998	2023-08-15 09:24:00	2.17359		2.24249
2.5701	2023-08-15 09:24:15	2.17346		2.24256
2.57447	2023-08-15 09:24:30	2.17144		2.24787
2.58428	2023-08-15 09:24:45	2.16997		2.24813
2.5993	2023-08-15 09:25:00	2.16657		2.22002
2.58276	2023-08-15 09:25:15	2.16008		2.16386
2.56862	2023-08-15 09:25:30	2.15451		2.15939
2.57355	2023-08-15 09:25:45	2.15431		2.15852
2.58078	2023-08-15 09:26:00	2.1559		2.15788
2.60641	2023-08-15 09:26:15	2.15495		2.15758
2.60316	2023-08-15 09:26:30	2.1554		2.15725
2.60208	2023-08-15 09:26:45	2.15247		2.15706
2.59827	2023-08-15 09:27:00	2.14968		2.15662
2.57998	2023-08-15 09:27:15	2.1445		2.15524
2.56647	2023-08-15 09:27:30	2.14168		2.15036
2.56793	2023-08-15 09:27:45	2.13885		2.14754
2.56983	2023-08-15 09:28:00	2.13724		2.14568
2.56176	2023-08-15 09:28:15	2.13396		2.14382
2.54083	2023-08-15 09:28:30	2.13336		2.1434
2.52157	2023-08-15 09:28:45	2.12777		2.14291
2.50946	2023-08-15 09:29:00	2.124		2.14395
2.5052	2023-08-15 09:29:15	2.12524		2.14494
2.50598	2023-08-15 09:29:30	2.12687		2.14488
2.50549	2023-08-15 09:29:45	2.12869		2.14521
2.5061	2023-08-15 09:30:00	2.12916		2.14468
2.50388	2023-08-15 09:30:15	2.12985		2.14494
2.50344	2023-08-15 09:30:30	2.13024		2.14394
2.50277	2023-08-15 09:30:45	2.12995		2.14355
2.50139	2023-08-15 09:31:00	2.12854		2.14292
2.49964	2023-08-15 09:31:15	2.12647		2.14163
2.50127	2023-08-15 09:31:30	2.12655		2.14117
2.50407	2023-08-15 09:31:45	2.12745		2.14809
2.50319	2023-08-15 09:32:00	2.12617		2.14861
2.50616	2023-08-15 09:32:15	2.12523		2.14939
2.50754	2023-08-15 09:32:30	2.12546		2.14686
2.50601	2023-08-15 09:32:45	2.12414		2.14354
2.50606	2023-08-15 09:33:00	2.12364		2.13696
2.50651	2023-08-15 09:33:15	2.12305		2.13233
2.50634	2023-08-15 09:33:30	2.12074		2.13263
2.50623	2023-08-15 09:33:45	2.11989		2.12966
2.50551	2023-08-15 09:34:00	2.11847		2.12743
2.50389	2023-08-15 09:34:15	2.11681		2.1244
2.50181	2023-08-15 09:34:30	2.11499		2.11678
2.50257	2023-08-15 09:34:45	2.114		2.11454
2.50194	2023-08-15 09:35:00	2.11327		2.1099
2.49856	2023-08-15 09:35:15	2.11358		2.11088
2.49935	2023-08-15 09:35:30	2.11209		2.10412
2.49871	2023-08-15 09:35:45	2.11167		2.10461
2.49911	2023-08-15 09:36:00	2.1104		2.09778
2.49446	2023-08-15 09:36:15	2.11006		2.09867
2.49124	2023-08-15 09:36:30	2.10789		2.0915
2.49179	2023-08-15 09:36:45	2.10687		2.09047
2.49557	2023-08-15 09:37:00	2.10641		2.08936
2.49799	2023-08-15 09:37:15	2.10705		2.09413
2.49239	2023-08-15 09:37:30	2.10599		2.09363
2.49104	2023-08-15 09:37:45	2.10267		2.08585
2.49039	2023-08-15 09:38:00	2.10138		2.0856
2.49176	2023-08-15 09:38:15	2.10203		2.08484
2.49073	2023-08-15 09:38:30	2.10171		2.08487
2.49016	2023-08-15 09:38:45	2.10061		2.08494
2.48938	2023-08-15 09:39:00	2.09965		2.08544
2.49034	2023-08-15 09:39:15	2.10069		2.08875
2.48702	2023-08-15 09:39:30	2.10016		2.08898
2.48553	2023-08-15 09:39:45	2.09768		2.0862
2.48383	2023-08-15 09:40:00	2.0978		2.08718
2.48356	2023-08-15 09:40:15	2.0966		2.08819
2.48118	2023-08-15 09:40:30	2.09683		2.08948
2.48016	2023-08-15 09:40:45	2.09617		2.088
2.4787	2023-08-15 09:41:00	2.09445		2.08821
2.48627	2023-08-15 09:41:15	2.09351		2.07463
2.50752	2023-08-15 09:41:30	2.08883		2.05528
2.50553	2023-08-15 09:41:45	2.08463		2.04735
2.49192	2023-08-15 09:42:00	2.08153		2.04637
2.48085	2023-08-15 09:42:15	2.07836		2.04636
2.49246	2023-08-15 09:42:30	2.0779		2.04665
2.48664	2023-08-15 09:42:45	2.08093		2.04598
2.51192	2023-08-15 09:43:00	2.08127		2.04598
2.50691	2023-08-15 09:43:15	2.08026		2.04569
2.5043	2023-08-15 09:43:30	2.07857		2.04539
2.50307	2023-08-15 09:43:45	2.07773		2.04549
2.49115	2023-08-15 09:44:00	2.08023		2.04846
2.48346	2023-08-15 09:44:15	2.08077		2.04644
2.49259	2023-08-15 09:44:30	2.08034		2.04602
2.48719	2023-08-15 09:44:45	2.07746		2.04344
2.4855	2023-08-15 09:45:00	2.07615		2.04324
2.47843	2023-08-15 09:45:15	2.07598		2.04312
2.46834	2023-08-15 09:45:30	2.07422		2.04295
2.44165	2023-08-15 09:45:45	2.0715		2.04255
2.44063	2023-08-15 09:46:00	2.07183		2.04231
2.46081	2023-08-15 09:46:15	2.06975		2.04203
2.46544	2023-08-15 09:46:30	2.06923		2.04184
2.46147	2023-08-15 09:46:45	2.07021		2.04171
2.42348	2023-08-15 09:47:00	2.0715		2.04117
2.40664	2023-08-15 09:47:15	2.07097		2.04089
2.40511	2023-08-15 09:47:30	2.07097		2.04072
2.40338	2023-08-15 09:47:45	2.07031		2.04007
2.40345	2023-08-15 09:48:00	2.06816		2.03988
2.40384	2023-08-15 09:48:15	2.0697		2.03976
2.40385	2023-08-15 09:48:30	2.06945		2.03971
2.40359	2023-08-15 09:48:45	2.06914		2.03961
2.40319	2023-08-15 09:49:00	2.06845		2.03942
2.40678	2023-08-15 09:49:15	2.06691		2.03935
2.40729	2023-08-15 09:49:30	2.06696		2.03939
2.42492	2023-08-15 09:49:45	2.06625		2.03947
2.44982	2023-08-15 09:50:00	2.06477		2.03927
2.44929	2023-08-15 09:50:15	2.06431		2.03882
2.44251	2023-08-15 09:50:30	2.06363		2.03841
2.43741	2023-08-15 09:50:45	2.06187		2.03814
2.42673	2023-08-15 09:51:00	2.06001		2.03457
2.42236	2023-08-15 09:51:15	2.05727		2.0333
2.41987	2023-08-15 09:51:30	2.05446		2.03126
2.41315	2023-08-15 09:51:45	2.05135		2.02995
2.40804	2023-08-15 09:52:00	2.05313		2.02907
2.39661	2023-08-15 09:52:15	2.05238		2.02883
2.3945	2023-08-15 09:52:30	2.05253		2.02801
2.37277	2023-08-15 09:52:45	2.05288		2.0277
2.37292	2023-08-15 09:53:00	2.05579		2.02788
2.38883	2023-08-15 09:53:15	2.05537		2.02811
2.39761	2023-08-15 09:53:30	2.05556		2.02688
2.39436	2023-08-15 09:53:45	2.05462		2.02584
2.38862	2023-08-15 09:54:00	2.05365		2.02487
2.38586	2023-08-15 09:54:15	2.05162		2.02255
2.38156	2023-08-15 09:54:30	2.04876		2.02055
2.37843	2023-08-15 09:54:45	2.04561		2.01836
2.37352	2023-08-15 09:55:00	2.04691		2.01729
2.36931	2023-08-15 09:55:15	2.04796		2.01519
2.35816	2023-08-15 09:55:30	2.04821		2.01473
2.35562	2023-08-15 09:55:45	2.04732		2.01392
2.3552	2023-08-15 09:56:00	2.04711		2.01363
2.34901	2023-08-15 09:56:15	2.04791		2.01289
2.36006	2023-08-15 09:56:30	2.04523		2.00647
2.36203	2023-08-15 09:56:45	2.04403		2.00427
2.36227	2023-08-15 09:57:00	2.0438		1.99972
2.35853	2023-08-15 09:57:15	2.04184		1.98892
2.35569	2023-08-15 09:57:30	2.04146		1.97365
2.35154	2023-08-15 09:57:45	2.04223		1.96863
2.35274	2023-08-15 09:58:00	2.04291		1.96918
2.34615	2023-08-15 09:58:15	2.0431		1.96169
2.33793	2023-08-15 09:58:30	2.04103		1.95581
2.33107	2023-08-15 09:58:45	2.03862		1.955
2.32299	2023-08-15 09:59:00	2.0395		1.95376
2.32355	2023-08-15 09:59:15	2.04083		1.95271
2.32145	2023-08-15 09:59:30	2.04076		1.94636
2.32965	2023-08-15 09:59:45	2.041		1.94389
2.32862	2023-08-15 10:00:00	2.0401		1.94084
2.32442	2023-08-15 10:00:15	2.03983		1.93676
2.31566	2023-08-15 10:00:30	2.038		1.93262
2.29066	2023-08-15 10:01:30	2.03417		1.92799
2.28769	2023-08-15 10:02:30	2.03116		1.92846
2.28637	2023-08-15 10:02:45	2.03239		1.92784
2.28242	2023-08-15 10:03:15	2.0324		1.92891
2.29773	2023-08-15 10:04:30	2.02489		1.93443
2.31125	2023-08-15 10:04:45	2.02358		1.93648
2.311	2023-08-15 10:05:00	2.02042		1.94855
2.29233	2023-08-15 10:05:15	2.01434		1.95111
2.26428	2023-08-15 10:05:30	2.01449		1.95073
2.19987	2023-08-15 10:06:00	2.01862		1.94826
2.07401	2023-08-15 10:06:15	2.02016		1.9471
2.03887	2023-08-15 10:07:00	2.02311		1.94002
2.08379	2023-08-15 10:08:45	2.00578		1.93105
2.09628	2023-08-15 10:09:45	2.01554		1.92831
2.09598	2023-08-15 10:10:30	2.01431		1.92807
2.10295	2023-08-15 10:11:15	2.0183		1.92649
2.10429	2023-08-15 10:11:30	2.01772		1.92644
2.10865	2023-08-15 10:13:00	2.01478		1.92554
2.11222	2023-08-15 10:13:15	2.01517		1.92527
2.11104	2023-08-15 10:13:45	2.01502		1.92441
2.10505	2023-08-15 10:15:15	2.00905		1.92181
2.10442	2023-08-15 10:15:30	2.01087		1.92146
2.10805	2023-08-15 10:16:00	2.01362		1.92074
2.11198	2023-08-15 10:19:30	2.00926		1.91348
2.11237	2023-08-15 10:19:45	2.00707		1.91328
2.11219	2023-08-15 10:20:00	2.00762		1.91283
2.10346	2023-08-15 10:20:30	2.00873		1.91016
2.11114	2023-08-15 10:21:15	2.00667		1.90681
2.11131	2023-08-15 10:21:30	2.00595		1.90572
2.09066	2023-08-15 10:23:00	2.0029		1.90059
2.09173	2023-08-15 10:23:15	2.0047		1.90018
2.09217	2023-08-15 10:23:45	2.00374		1.89948
2.09214	2023-08-15 10:24:45	1.99962		1.89786
2.09151	2023-08-15 10:25:00	2.00089		1.89777
2.09215	2023-08-15 10:25:45	2.00123		1.89719
2.09364	2023-08-15 10:26:45	1.99829		1.90272
2.08515	2023-08-15 10:27:45	1.99684		1.89014
2.0875	2023-08-15 10:28:30	1.99175		1.8808
2.08579	2023-08-15 10:29:00	1.99174		1.87233
2.07366	2023-08-15 10:30:00	1.99265		1.86494
2.06994	2023-08-15 10:30:45	1.99261		1.86242
2.06873	2023-08-15 10:31:00	1.99144		1.86145
2.07542	2023-08-15 10:31:45	1.98896		1.85914
2.07425	2023-08-15 10:33:15	1.98422		1.85705
2.07915	2023-08-15 10:34:15	1.98669		1.85679
2.07831	2023-08-15 10:34:30	1.98786		1.85668
2.06768	2023-08-15 10:35:45	1.98548		1.8557
2.05485	2023-08-15 10:36:30	1.98041		1.85485
2.05428	2023-08-15 10:37:30	1.97566		1.85425
2.05314	2023-08-15 10:37:45	1.97267		1.85398
2.06184	2023-08-15 10:38:15	1.97404		1.85372
2.06032	2023-08-15 10:39:15	1.97521		1.85277
2.05843	2023-08-15 10:40:15	1.97065		1.85242
2.05601	2023-08-15 10:41:15	1.97004		1.85221
2.04624	2023-08-15 10:42:45	1.96732		1.85138
2.02903	2023-08-15 10:43:15	1.97034		1.85134
2.03226	2023-08-15 10:44:00	1.96609		1.85133
2.03408	2023-08-15 10:45:00	1.96921		1.85115
2.0335	2023-08-15 10:45:15	1.96894		1.8511
2.03707	2023-08-15 10:46:15	1.96262		1.85115
2.04378	2023-08-15 10:46:45	1.9613		1.85122
2.04246	2023-08-15 10:47:00	1.96291		1.85117
2.03769	2023-08-15 10:47:30	1.96232		1.85112
2.03715	2023-08-15 10:48:30	1.96267		1.85132
2.03799	2023-08-15 10:48:45	1.96358		1.85156
2.03945	2023-08-15 10:49:15	1.95719		1.85146
2.04234	2023-08-15 10:49:45	1.95789		1.84966
2.04131	2023-08-15 10:50:00	1.95826		1.84942
2.04237	2023-08-15 10:50:15	1.95909		1.84931
2.03644	2023-08-15 10:52:30	1.95922		1.84813
2.02912	2023-08-15 10:53:30	1.95531		1.8481
2.02649	2023-08-15 10:54:00	1.9507		1.84816
2.02621	2023-08-15 10:54:15	1.94868		1.84821
2.0247	2023-08-15 10:54:30	1.94774		1.84822
2.02031	2023-08-15 10:55:45	1.95201		1.84799
2.01524	2023-08-15 10:56:45	1.95091		1.84794
2.01364	2023-08-15 10:57:00	1.95064		1.84793
2.01169	2023-08-15 10:57:45	1.95032		1.84799
2.01026	2023-08-15 10:58:15	1.94965		1.84809
2.0087	2023-08-15 10:58:30	1.94932		1.84806
2.004	2023-08-15 10:59:30	1.94575		1.8481
2.00415	2023-08-15 10:59:45	1.94632		1.84773
1.99916	2023-08-15 11:00:00	1.94798		1.84765
1.9996	2023-08-15 11:00:30	1.94452		1.84761
1.99147	2023-08-15 11:01:30	1.94837		1.84746
1.99234	2023-08-15 11:01:45	1.94776		1.84744
1.99058	2023-08-15 11:02:00	1.94711		1.84739
1.98836	2023-08-15 11:02:15	1.94628		1.84738
1.99221	2023-08-15 11:02:30	1.94396		1.8474
1.98793	2023-08-15 11:02:45	1.94438		1.84736
1.98446	2023-08-15 11:03:00	1.9439		1.84734
1.96577	2023-08-15 11:04:30	1.94217		1.84721
1.96562	2023-08-15 11:05:15	1.93743		1.84692
1.96531	2023-08-15 11:05:30	1.93899		1.84679
1.96516	2023-08-15 11:07:15	1.93926		1.84683
1.96476	2023-08-15 11:08:00	1.94257		1.84709
1.96511	2023-08-15 11:08:15	1.94137		1.8473
1.96124	2023-08-15 11:11:15	1.93558		1.84467
1.96242	2023-08-15 11:11:30	1.93629		1.84464
1.96362	2023-08-15 11:11:45	1.93766		1.84459
1.96852	2023-08-15 11:12:15	1.93714		1.84447
1.97154	2023-08-15 11:12:45	1.9342		1.84441
1.98664	2023-08-15 11:13:00	1.93169		1.84441
1.99767	2023-08-15 11:13:15	1.93373		1.84435
1.99902	2023-08-15 11:14:45	1.93993		1.84437
1.99744	2023-08-15 11:15:30	1.93875		1.84433
1.99946	2023-08-15 11:16:00	1.93901		1.84434
1.9979	2023-08-15 11:16:45	1.93611		1.8443
1.99742	2023-08-15 11:17:00	1.93595		1.8443
1.9967	2023-08-15 11:17:30	1.93459		1.84432
1.99571	2023-08-15 11:18:15	1.93463		1.84426
1.99789	2023-08-15 11:18:45	1.93575		1.84423
1.99911	2023-08-15 11:19:00	1.9353		1.84418
2.0009	2023-08-15 11:19:15	1.93569		1.84432
1.81909	2023-08-15 12:46:30	1.83577		1.83869
1.8215	2023-08-15 12:46:45	1.83551		1.83876
1.82093	2023-08-15 12:47:00	1.83428		1.83881
1.81995	2023-08-15 12:47:15	1.8342		1.83883
1.81767	2023-08-15 12:48:15	1.83367		1.83888
1.81804	2023-08-15 12:49:00	1.83239		1.83904
1.81705	2023-08-15 12:49:45	1.83353		1.83895
1.81533	2023-08-15 12:51:30	1.82982		1.83906
1.81565	2023-08-15 12:52:30	1.83084		1.83838
1.8163	2023-08-15 12:53:00	1.82784		1.83811
1.81467	2023-08-15 12:53:45	1.82713		1.83782
1.81582	2023-08-15 12:54:00	1.82641		1.8378
1.81545	2023-08-15 12:54:30	1.82442		1.83769
1.81489	2023-08-15 12:55:45	1.81979		1.83762
1.81563	2023-08-15 12:56:00	1.81938		1.83761
1.81368	2023-08-15 12:56:15	1.8154		1.83761
1.81071	2023-08-15 12:59:15	1.82332		1.83729
1.7955	2023-08-15 13:01:15	1.81939		1.83748
1.79082	2023-08-15 13:02:00	1.82158		1.8373
1.79177	2023-08-15 13:02:30	1.82223		1.83729
1.85173	2023-08-16 09:03:45	2.20394		2.11345
1.85354	2023-08-16 09:04:00	2.20159		2.1115
1.86022	2023-08-16 09:05:00	2.20182		2.10661
1.85694	2023-08-16 09:05:45	2.1991		2.1044
1.8552	2023-08-16 09:06:00	2.19728		2.10119
1.85706	2023-08-16 09:06:30	2.19603		2.09383
1.86748	2023-08-16 09:07:30	2.19213		2.08013
1.87241	2023-08-16 09:07:45	2.19104		2.07374
1.89027	2023-08-16 09:08:00	2.1892		2.07058
1.89741	2023-08-16 09:08:15	2.18818		2.06436
1.89116	2023-08-16 09:08:45	2.19081		2.06028
1.88681	2023-08-16 09:09:15	2.19291		2.05719
1.87712	2023-08-16 09:10:45	2.18507		2.05374
1.87684	2023-08-16 09:11:15	2.18365		2.05355
1.87782	2023-08-16 09:11:30	2.18281		2.05347
1.89312	2023-08-16 09:11:45	2.18018		2.05347
1.89492	2023-08-16 09:12:30	2.17707		2.05235
1.90792	2023-08-16 09:13:00	2.17197		2.05184
1.88937	2023-08-16 09:14:15	2.17314		2.03835
1.8927	2023-08-16 09:14:30	2.17219		2.03394
1.89438	2023-08-16 09:15:15	2.17077		2.03092
1.8929	2023-08-16 09:15:45	2.17165		2.03047
1.89309	2023-08-16 09:16:00	2.17129		2.03031
1.89165	2023-08-16 09:16:30	2.17075		2.03029
1.89064	2023-08-16 09:17:00	2.16827		2.03016
1.88833	2023-08-16 09:18:30	2.16315		2.02991
1.89841	2023-08-16 09:20:15	2.16148		2.0297
1.90156	2023-08-16 09:20:30	2.16216		2.02962
1.89727	2023-08-16 09:21:30	2.15694		2.02956
1.90508	2023-08-16 09:22:15	2.15745		2.02943
1.90997	2023-08-16 09:23:45	2.15221		2.02923
1.90777	2023-08-16 09:24:00	2.15119		2.02928
1.90688	2023-08-16 09:24:15	2.14967		2.02921
1.91424	2023-08-16 09:25:15	2.14916		2.02903
1.95773	2023-08-16 09:26:00	2.1516		2.0288
1.9427	2023-08-16 09:27:45	2.14669		2.02843
1.94768	2023-08-16 09:28:00	2.14558		2.0283
1.93084	2023-08-16 09:30:45	2.14011		2.02775
1.93269	2023-08-16 09:32:00	2.14184		2.02541
1.93	2023-08-16 09:32:30	2.14223		2.02453
1.93262	2023-08-16 09:32:45	2.14271		2.02432
1.93226	2023-08-16 09:33:15	2.14339		2.02283
1.93094	2023-08-16 09:33:30	2.14031		2.0214
1.92529	2023-08-16 09:34:00	2.13835		2.02026
1.92167	2023-08-16 09:35:00	2.13652		2.01903
1.91415	2023-08-16 09:35:45	2.13403		2.01922
1.91135	2023-08-16 09:36:00	2.13242		2.01944
1.91174	2023-08-16 09:36:15	2.1313		2.0193
1.89471	2023-08-16 09:39:00	2.12815		2.01853
1.88862	2023-08-16 09:40:15	2.12392		2.01746
1.88475	2023-08-16 09:41:00	2.12303		2.01765
1.87803	2023-08-16 09:43:00	2.11781		2.01693
1.86864	2023-08-16 09:44:00	2.11937		2.01691
1.86966	2023-08-16 09:44:15	2.11893		2.01684
1.86644	2023-08-16 09:45:00	2.12098		2.0166
1.83192	2023-08-16 10:33:15	2.0467		1.94095
1.8327	2023-08-16 10:33:45	2.04616		1.94061
1.83018	2023-08-16 10:34:15	2.04135		1.94091
1.83011	2023-08-16 10:34:30	2.0424		1.94118
1.82908	2023-08-16 10:34:45	2.04217		1.94125
1.83117	2023-08-16 10:36:00	2.04127		1.92802
1.83054	2023-08-16 10:36:45	2.03837		1.91687
1.83779	2023-08-16 10:38:15	2.04052		1.90801
1.83342	2023-08-16 10:38:30	2.04117		1.90699
1.82563	2023-08-16 10:40:00	2.03664		1.90386
1.82622	2023-08-16 10:40:30	2.03731		1.902
1.82492	2023-08-16 10:41:45	2.03491		1.90151
1.82414	2023-08-16 10:42:00	2.03633		1.90142
1.82486	2023-08-16 10:42:30	2.03276		1.90129
1.82425	2023-08-16 10:43:15	2.03016		1.90078
1.82427	2023-08-16 10:44:15	2.02873		1.90029
1.81954	2023-08-16 10:44:45	2.02868		1.90008
1.81952	2023-08-16 10:45:00	2.02804		1.90019
1.81703	2023-08-16 10:46:00	2.02555		1.90047
1.81482	2023-08-16 10:47:15	2.02679		1.9017
1.81447	2023-08-16 10:47:45	2.0271		1.90158
1.81439	2023-08-16 10:48:15	2.02421		1.90143
1.81553	2023-08-16 10:49:15	2.01919		1.90024
1.81249	2023-08-16 10:50:15	2.01708		1.89785
1.81199	2023-08-16 10:51:15	2.01245		1.89768
1.81117	2023-08-16 10:51:30	2.01389		1.89766
1.81189	2023-08-16 10:52:15	2.013		1.89691
1.81132	2023-08-16 10:52:30	2.014		1.89646
1.80801	2023-08-16 10:53:45	2.01362		1.8943
1.81051	2023-08-16 10:55:15	2.00763		1.8717
1.81197	2023-08-16 10:56:00	2.00993		1.86792
1.81284	2023-08-16 10:56:15	2.00437		1.86465
1.81196	2023-08-16 10:56:30	2.00533		1.86342
1.81226	2023-08-16 10:57:15	2.00668		1.86056
1.81309	2023-08-16 10:57:30	2.00729		1.86051
1.81351	2023-08-16 10:57:45	2.00901		1.85975
1.81215	2023-08-16 10:59:00	2.00902		1.85866
1.81297	2023-08-16 10:59:30	2.0082		1.8559
1.81227	2023-08-16 10:59:45	2.00693		1.85552
1.81242	2023-08-16 11:00:00	2.00528		1.85617
1.81249	2023-08-16 11:00:15	2.00497		1.85495
1.81228	2023-08-16 11:00:30	2.00219		1.85489
1.81336	2023-08-16 11:01:45	1.99968		1.85429
1.8118	2023-08-16 11:04:45	1.99422		1.85198
1.81281	2023-08-16 11:05:00	1.98835		1.85199
1.81293	2023-08-16 11:05:30	1.99091		1.85178
1.81356	2023-08-16 11:06:30	1.99174		1.85142
1.81512	2023-08-16 11:07:15	1.98559		1.85134
1.81363	2023-08-16 11:07:30	1.98692		1.8513
1.81227	2023-08-16 11:08:15	1.98323		1.85128
1.81873	2023-08-16 11:10:15	1.98734		1.85113
1.81975	2023-08-16 11:10:45	1.98775		1.8515
1.81799	2023-08-16 11:11:15	1.98183		1.85181
1.81862	2023-08-16 11:12:00	1.9791		1.85206
1.81887	2023-08-16 11:12:15	1.97984		1.85203
1.81715	2023-08-16 11:13:45	1.97604		1.85196
1.81579	2023-08-16 11:14:00	1.97608		1.85196
1.81655	2023-08-16 11:14:15	1.97414		1.85195
1.81657	2023-08-16 11:15:30	1.97477		1.85191
1.81555	2023-08-16 11:16:00	1.97382		1.85189
1.81663	2023-08-16 11:16:15	1.97263		1.85191
1.81702	2023-08-16 11:16:30	1.97202		1.85192
1.81542	2023-08-16 11:16:45	1.97139		1.85192
1.81645	2023-08-16 11:17:15	1.97214		1.85192
1.81546	2023-08-16 11:17:45	1.97106		1.85198
1.81664	2023-08-16 11:18:00	1.97043		1.85223
1.81508	2023-08-16 11:18:15	1.96992		1.85408
1.81399	2023-08-16 11:18:30	1.96927		1.85585
1.81353	2023-08-16 11:18:45	1.96771		1.86155
1.81312	2023-08-16 11:19:00	1.96696		1.86448
1.81248	2023-08-16 11:19:15	1.96675		1.86416
1.81019	2023-08-16 11:20:00	1.96492		1.85818
1.81	2023-08-16 11:22:00	1.96521		1.86999
1.80711	2023-08-16 11:22:30	1.96167		1.86995
1.80445	2023-08-16 11:23:00	1.96359		1.86979
1.8065	2023-08-16 11:23:15	1.96174		1.86988
1.81114	2023-08-16 11:23:30	1.96245		1.86948
1.86766	2023-08-16 11:25:30	1.95663		1.87013
1.80634	2023-08-16 11:27:45	1.95453		1.86785
1.80671	2023-08-16 11:28:00	1.95584		1.86804
1.80699	2023-08-16 11:29:00	1.95341		1.86955
1.80713	2023-08-16 11:29:45	1.94825		1.8676
1.80704	2023-08-16 11:30:45	1.94506		1.85782
1.80486	2023-08-16 11:31:15	1.94237		1.85775
1.80458	2023-08-16 11:32:30	1.94476		1.85812
[truncated: 140 more rows]

## Sheet: S8-RF percentages and Ttests
Data Percent	5 percent	10 percent	15 percent	20 percent	25 percent	30 percent	35 percent	40 percent	45 percent	50 percent	55 percent	60 percent	65 percent	70 percent	75 percent	80 percent	85 percent	90 percent	95 percent	100 percent		MSD	5 percent	10 percent	15 percent	20 percent	25 percent	30 percent	35 percent	40 percent	45 percent	50 percent	55 percent	60 percent	65 percent	70 percent	75 percent	80 percent	85 percent	90 percent	95 percent	100 percent	R	5 percent	10 percent	15 percent	20 percent	25 percent	30 percent
[truncated: 201 more rows]
[truncated: 35 more columns]

[truncated: 6 more sheets: S9-MSD without parameters, S10-ANN regularizations, S11-ANN hyperparameters, S12-RF leaf size parameter fits, S13- RF num predictor fits, S14-RF sample WO replacement]
